# Supplementary material for: InMut-finder: a software tool for insertion identification in mutagenesis using Nanopore long reads
Source: BMC Genomics. 2021 Dec 19;22:908. doi: 10.1186/s12864-021-08206-9 (PMC8684674; doi:10.1186/s12864-021-08206-9)
Supplement: Supplementary file 2 — Additional file 2: Supplemental Table S1. All insertion sites identified in one soybean Ds mutant. Supplemental Table S2. Three selected insertion sites and primer sequences for PCR validation for the soybean mutant line. Supplemental Table S3. All insertion sites identified in one Tnt1 mutant of Medicago truncatula. [file 12864_2021_8206_MOESM2_ESM.xlsx]

## Sheet: Table_S1
Supplemental Table S1. All insertion sites identified in one soybean Ds mutant
Location	Gap	Counts	Gene	P-value
Chr19:48140653-48140665	12	440	Glyma.19G230600.Wm82.a2.v1|Chr19:48140101-48144083	0
Chr19:36692821-36692834	13	327	Intergenic	0
Chr09:8132684-8132698	14	250	Glyma.09G075000.Wm82.a2.v1|Chr09:8131275-8135892	0
Chr18:44401047-44401047	0	185	Glyma.18G184400.Wm82.a2.v1|Chr18:44401734-44407633	4.5808e-260
Chr09:40244289-40244301	12	183	Glyma.09G177800.Wm82.a2.v1|Chr09:40242274-40245392	1.93238e-256
Chr18:50198361-50198373	12	179	Intergenic	3.22143e-249
Chr03:43431309-43431318	9	154	Glyma.03G233500.Wm82.a2.v1|Chr03:43430628-43434927	5.45504e-205
Chr01:32301563-32301577	14	110	Intergenic	1.31421e-131
Chr07:40067672-40067680	8	89	Intergenic	4.20464e-99
Chr18:48913137-48913137	0	86	Glyma.18G205400.Wm82.a2.v1|Chr18:48913286-48914761	1.27325e-94
Chr10:51475480-51475480	0	58	Glyma.10G298100.Wm82.a2.v1|Chr10:51474633-51476878	3.39672e-55
Chr12:3924185-3924195	10	54	Glyma.12G054200.Wm82.a2.v1|Chr12:3918662-3922215	5.59421e-50
Chr07:39526564-39526564	0	27	Glyma.07G220600.Wm82.a2.v1|Chr07:39520239-39524623	1.20987e-18
Chr09:11586751-11586751	0	20	Intergenic	4.8199e-12
Chr18:49923317-49923326	9	18	Glyma.18G212600.Wm82.a2.v1|Chr18:49924801-49930944	2.51804e-10
Chr08:1665467-1665467	0	16	Glyma.08G020500.Wm82.a2.v1|Chr08:1666878-1669318	1.07491e-08
Chr06:17445300-17445306	6	14	Glyma.06G195100.Wm82.a2.v1|Chr06:17444167-17446196	3.66718e-07
Chr09:40355525-40355532	7	14	Glyma.09G178800.Wm82.a2.v1|Chr09:40354319-40358609	3.66718e-07
Chr01:37331185-37331195	10	13	Glyma.01G109600.Wm82.a2.v1|Chr01:37330257-37332544	1.95294e-06
Chr07:40279246-40279246	0	13	Glyma.07G225700.Wm82.a2.v1|Chr07:40272986-40278717	1.95294e-06
Chr08:46591913-46591928	15	12	Glyma.08G352700.Wm82.a2.v1|Chr08:46589802-46590957	9.72772e-06
Chr18:36883337-36883352	15	12	Glyma.18G161100.Wm82.a2.v1|Chr18:36885150-36886841	9.72772e-06
Chr18:39326018-39326033	15	12	Glyma.18G167900.Wm82.a2.v1|Chr18:39322521-39324088	9.72772e-06
Chr18:39493971-39493986	15	12	Glyma.18G169100.Wm82.a2.v1|Chr18:39488967-39492041	9.72772e-06
Chr07:9579836-9579856	20	11	Glyma.07G101000.Wm82.a2.v1|Chr07:9578660-9581985	4.51135e-05
Chr18:37091055-37091066	11	11	Glyma.18G163100.Wm82.a2.v1|Chr18:37086791-37089132	4.51135e-05
Chr07:40000684-40000684	0	8	Intergenic	0.00277074
Chr18:37152068-37152083	15	8	Intergenic	0.00277074
Chr19:48098044-48098044	0	8	Glyma.19G230100.Wm82.a2.v1|Chr19:48093731-48099790	0.00277074
Chr14:5123099-5123099	0	7	Glyma.14G063200.Wm82.a2.v1|Chr14:5124476-5128480	0.00908659
Chr01:54453035-54453044	9	6	Glyma.01G213200.Wm82.a2.v1|Chr01:54449114-54458928	0.0267762
Chr04:50388796-50388796	0	6	Intergenic	0.0267762
Chr04:7865906-7865906	0	6	Intergenic	0.0267762
Chr07:9495071-9495071	0	6	Glyma.07G100000.Wm82.a2.v1|Chr07:9492032-9497076	0.0267762
Chr08:13926578-13926578	0	6	Glyma.08G174300.Wm82.a2.v1|Chr08:13918992-13924754	0.0267762
Chr09:46284270-46284270	0	6	Glyma.09G240400.Wm82.a2.v1|Chr09:46283702-46285756	0.0267762
Chr18:37114788-37114788	0	6	Intergenic	0.0267762
Chr03:33427856-33427863	7	5	Glyma.03G121700.Wm82.a2.v1|Chr03:33428209-33433504	0.0701286
Chr09:21460787-21460787	0	5	Glyma.09G109600.Wm82.a2.v1|Chr09:21460037-21463875	0.0701286
Chr13:36057590-36057590	0	5	Glyma.13G254800.Wm82.a2.v1|Chr13:36053618-36059593	0.0701286
Chr13:15587863-15587863	0	5	Glyma.13G058400.Wm82.a2.v1|Chr13:15584668-15588052	0.0701286
Chr17:13845943-13845951	8	5	Glyma.17G160000.Wm82.a2.v1|Chr17:13844890-13846743	0.0701286
Chr18:3077603-3077610	7	5	Glyma.18G038200.Wm82.a2.v1|Chr18:3075229-3078187	0.0701286
Chr19:32337600-32337600	0	5	Glyma.19G091000.Wm82.a2.v1|Chr19:32333393-32335662	0.0701286
Chr05:34540343-34540343	0	4	Glyma.05G151900.Wm82.a2.v1|Chr05:34542243-34543022	0.161196
Chr09:7725108-7725121	13	4	Glyma.09G073300.Wm82.a2.v1|Chr09:7723202-7726373	0.161196
Chr18:50733363-50733374	11	4	Glyma.18G220500.Wm82.a2.v1|Chr18:50735188-50737943	0.161196
Chr18:54399491-54399496	5	4	Glyma.18G258500.Wm82.a2.v1|Chr18:54395822-54398289	0.161196
Chr19:32337598-32337598	0	4	Glyma.19G091000.Wm82.a2.v1|Chr19:32333393-32335662	0.161196
Chr19:36692791-36692791	0	4	Intergenic	0.161196
Chr19:38740239-38740249	10	4	Glyma.19G128200.Wm82.a2.v1|Chr19:38739769-38743404	0.161196
Chr01:50535882-50535891	9	3	Glyma.01G167900.Wm82.a2.v1|Chr01:50536302-50541332	0.32061
Chr01:5617260-5617260	0	3	Glyma.01G048200.Wm82.a2.v1|Chr01:5615672-5619252	0.32061
Chr02:39652196-39652196	0	3	Glyma.02G211200.Wm82.a2.v1|Chr02:39637739-39651535	0.32061
Chr02:39652203-39652203	0	3	Glyma.02G211200.Wm82.a2.v1|Chr02:39637739-39651535	0.32061
Chr02:47153594-47153594	0	3	Glyma.02G292500.Wm82.a2.v1|Chr02:47153091-47160573	0.32061
Chr03:42430362-42430362	0	3	Glyma.03G221100.Wm82.a2.v1|Chr03:42427490-42430622	0.32061
Chr05:34654697-34654697	0	3	Glyma.05G152800.Wm82.a2.v1|Chr05:34653707-34656176	0.32061
Chr07:875985-875985	0	3	Glyma.07G011400.Wm82.a2.v1|Chr07:873987-875965	0.32061
Chr12:35654415-35654421	6	3	Glyma.12G194700.Wm82.a2.v1|Chr12:35653530-35654090	0.32061
Chr13:43357356-43357356	0	3	Glyma.13G341900.Wm82.a2.v1|Chr13:43358963-43364472	0.32061
Chr14:5070220-5070289	69	3	Glyma.14G062200.Wm82.a2.v1|Chr14:5071412-5073808	0.32061
Chr17:8858188-8858188	0	3	Glyma.17G112300.Wm82.a2.v1|Chr17:8857447-8858552	0.32061
Chr18:20251108-20251114	6	3	Intergenic	0.32061
Chr18:48967826-48967826	0	3	Glyma.18G205900.Wm82.a2.v1|Chr18:48969684-48971302	0.32061
Chr18:622445-622445	0	3	Glyma.18G008600.Wm82.a2.v1|Chr18:622161-625026	0.32061
Chr19:38771236-38771244	8	3	Glyma.19G128600.Wm82.a2.v1|Chr19:38770543-38777643	0.32061
Chr19:47085452-47085452	0	3	Glyma.19G218100.Wm82.a2.v1|Chr19:47082133-47085750	0.32061
Chr19:47858413-47858421	8	3	Glyma.19G227000.Wm82.a2.v1|Chr19:47858945-47863452	0.32061
Chr19:47920342-47920350	8	3	Glyma.19G227900.Wm82.a2.v1|Chr19:47916289-47919829	0.32061
Chr19:47987385-47987385	0	3	Glyma.19G228400.Wm82.a2.v1|Chr19:47988378-47989791	0.32061
Chr01:3598607-3598615	8	2	Glyma.01G034700.Wm82.a2.v1|Chr01:3599923-3602578	0.543857
Chr01:52675265-52675269	4	2	Glyma.01G192400.Wm82.a2.v1|Chr01:52671618-52674426	0.543857
Chr03:222891-222897	6	2	Intergenic	0.543857
Chr03:23291612-23291620	8	2	Glyma.03G083600.Wm82.a2.v1|Chr03:23289648-23291767	0.543857
Chr03:42305131-42305131	0	2	Glyma.03G219600.Wm82.a2.v1|Chr03:42304587-42306135	0.543857
Chr03:43251339-43251339	0	2	Glyma.03G231000.Wm82.a2.v1|Chr03:43249214-43253614	0.543857
Chr03:43396673-43396673	0	2	Glyma.03G233100.Wm82.a2.v1|Chr03:43392090-43398656	0.543857
Chr03:43397039-43397185	146	2	Glyma.03G233100.Wm82.a2.v1|Chr03:43392090-43398656	0.543857
Chr03:5986398-5986398	0	2	Glyma.03G047100.Wm82.a2.v1|Chr03:5986288-5990191	0.543857
Chr04:26166765-26166776	11	2	Glyma.04G143500.Wm82.a2.v1|Chr04:26168102-26169169	0.543857
Chr05:37677727-37677727	0	2	Glyma.05G191100.Wm82.a2.v1|Chr05:37676422-37680204	0.543857
Chr05:40371204-40371204	0	2	Glyma.05G224900.Wm82.a2.v1|Chr05:40366096-40370669	0.543857
Chr07:34893779-34893779	0	2	Glyma.07G180800.Wm82.a2.v1|Chr07:34892123-34894030	0.543857
Chr07:38516174-38516174	0	2	Intergenic	0.543857
Chr07:40024517-40024517	0	2	Intergenic	0.543857
Chr07:40062877-40062885	8	2	Intergenic	0.543857
Chr07:40271759-40271760	1	2	Glyma.07G225700.Wm82.a2.v1|Chr07:40272986-40278717	0.543857
Chr07:6057447-6057447	0	2	Glyma.07G067200.Wm82.a2.v1|Chr07:6056575-6058569	0.543857
Chr07:6072658-6072658	0	2	Glyma.07G067400.Wm82.a2.v1|Chr07:6074564-6078985	0.543857
Chr07:8008679-8008679	0	2	Intergenic	0.543857
Chr07:8814988-8814988	0	2	Glyma.07G094500.Wm82.a2.v1|Chr07:8810207-8815766	0.543857
Chr07:8865914-8865914	0	2	Glyma.07G095100.Wm82.a2.v1|Chr07:8864955-8866079	0.543857
Chr07:8901437-8901437	0	2	Intergenic	0.543857
Chr07:9140794-9140794	0	2	Glyma.07G097400.Wm82.a2.v1|Chr07:9141472-9143551	0.543857
Chr08:3105235-3105244	9	2	Glyma.08G039500.Wm82.a2.v1|Chr08:3101025-3107162	0.543857
Chr09:29171202-29171202	0	2	Intergenic	0.543857
Chr09:29241410-29241410	0	2	Glyma.09G121700.Wm82.a2.v1|Chr09:29227671-29239912	0.543857
Chr09:31194377-31194385	8	2	Glyma.09G126900.Wm82.a2.v1|Chr09:31193994-31198730	0.543857
Chr09:39328489-39328498	9	2	Glyma.09G168600.Wm82.a2.v1|Chr09:39328214-39336693	0.543857
Chr09:40552617-40552617	0	2	Glyma.09G180500.Wm82.a2.v1|Chr09:40552093-40553948	0.543857
Chr09:43147978-43147984	6	2	Glyma.09G207300.Wm82.a2.v1|Chr09:43143908-43149338	0.543857
Chr09:44051947-44051954	7	2	Glyma.09G217500.Wm82.a2.v1|Chr09:44051872-44055282	0.543857
Chr09:48349872-48349872	0	2	Intergenic	0.543857
Chr09:5047856-5047858	2	2	Intergenic	0.543857
Chr09:1331105-1331110	5	2	Glyma.09G017100.Wm82.a2.v1|Chr09:1331102-1334578	0.543857
Chr10:35043418-35043418	0	2	Intergenic	0.543857
Chr10:39718711-39718711	0	2	Glyma.10G163200.Wm82.a2.v1|Chr10:39716929-39719517	0.543857
Chr11:9241869-9241873	4	2	Glyma.11G121100.Wm82.a2.v1|Chr11:9242615-9249414	0.543857
Chr11:1990187-1990187	0	2	Glyma.11G027700.Wm82.a2.v1|Chr11:1992156-1993544	0.543857
Chr12:3608168-3608168	0	2	Glyma.12G050300.Wm82.a2.v1|Chr12:3606650-3611976	0.543857
Chr12:3924201-3924201	0	2	Glyma.12G054200.Wm82.a2.v1|Chr12:3918662-3922215	0.543857
Chr12:1702786-1702786	0	2	Glyma.12G023200.Wm82.a2.v1|Chr12:1701710-1704543	0.543857
Chr13:14083765-14083771	6	2	Intergenic	0.543857
Chr15:2420183-2420183	0	2	Glyma.15G030100.Wm82.a2.v1|Chr15:2420032-2426219	0.543857
Chr15:390231-390238	7	2	Glyma.15G004300.Wm82.a2.v1|Chr15:390297-394072	0.543857
Chr16:30296070-30296070	0	2	Intergenic	0.543857
Chr16:34145482-34145482	0	2	Intergenic	0.543857
Chr17:8858203-8858203	0	2	Glyma.17G112300.Wm82.a2.v1|Chr17:8857447-8858552	0.543857
Chr18:48913200-48913200	0	2	Glyma.18G205400.Wm82.a2.v1|Chr18:48913286-48914761	0.543857
Chr18:49603875-49603875	0	2	Intergenic	0.543857
Chr18:50135828-50135828	0	2	Glyma.18G214700.Wm82.a2.v1|Chr18:50134581-50139804	0.543857
Chr18:50198628-50198628	0	2	Intergenic	0.543857
Chr18:51396878-51396878	0	2	Glyma.18G225800.Wm82.a2.v1|Chr18:51391926-51398634	0.543857
Chr18:52280302-52280302	0	2	Glyma.18G234500.Wm82.a2.v1|Chr18:52275968-52281014	0.543857
Chr18:56441640-56441640	0	2	Glyma.18G283700.Wm82.a2.v1|Chr18:56440957-56442558	0.543857
Chr19:47034312-47034312	0	2	Glyma.19G217700.Wm82.a2.v1|Chr19:47033812-47037286	0.543857
Chr19:48048484-48048487	3	2	Glyma.19G229400.Wm82.a2.v1|Chr19:48048375-48052530	0.543857
Chr19:48098411-48098557	146	2	Glyma.19G230100.Wm82.a2.v1|Chr19:48093731-48099790	0.543857
Chr19:50525134-50525134	0	2	Glyma.19G262200.Wm82.a2.v1|Chr19:50524254-50525038	0.543857
Chr20:45992142-45992142	0	2	Glyma.20G225800.Wm82.a2.v1|Chr20:45989681-45993317	0.543857
Chrscaffold_1057:2448-2448	0	2	Glyma.U000900.Wm82.a2.v1|Chrscaffold_1057:2069-2460	0.543857
Chr01:20084577-20084577	0	1	Intergenic	0.778335
Chr01:20160895-20160895	0	1	Intergenic	0.778335
Chr01:20981798-20981798	0	1	Intergenic	0.778335
Chr01:21032366-21032366	0	1	Intergenic	0.778335
Chr01:21592888-21592888	0	1	Intergenic	0.778335
Chr01:22105322-22105322	0	1	Intergenic	0.778335
Chr01:22113912-22113912	0	1	Intergenic	0.778335
Chr01:22452112-22452112	0	1	Intergenic	0.778335
Chr01:22624553-22624553	0	1	Intergenic	0.778335
Chr01:22771877-22771877	0	1	Intergenic	0.778335
Chr01:22930561-22930561	0	1	Intergenic	0.778335
Chr01:24081214-24081214	0	1	Intergenic	0.778335
Chr01:25158840-25158840	0	1	Intergenic	0.778335
Chr01:26156261-26156261	0	1	Intergenic	0.778335
Chr01:27524791-27524791	0	1	Intergenic	0.778335
Chr01:29021159-29021159	0	1	Intergenic	0.778335
Chr01:29357284-29357284	0	1	Intergenic	0.778335
Chr01:29827331-29827331	0	1	Intergenic	0.778335
Chr01:31122079-31122079	0	1	Intergenic	0.778335
Chr01:31684455-31684455	0	1	Intergenic	0.778335
Chr01:32198673-32198673	0	1	Intergenic	0.778335
Chr01:32302910-32302910	0	1	Intergenic	0.778335
Chr01:32468912-32468912	0	1	Intergenic	0.778335
Chr01:32625481-32625481	0	1	Intergenic	0.778335
Chr01:32758568-32758568	0	1	Intergenic	0.778335
Chr01:33406262-33406262	0	1	Intergenic	0.778335
Chr01:33734062-33734062	0	1	Intergenic	0.778335
Chr01:33814235-33814235	0	1	Intergenic	0.778335
Chr01:34257065-34257065	0	1	Intergenic	0.778335
Chr01:34657016-34657016	0	1	Intergenic	0.778335
Chr01:34739191-34739191	0	1	Intergenic	0.778335
Chr01:35187646-35187646	0	1	Intergenic	0.778335
Chr01:35443042-35443042	0	1	Intergenic	0.778335
Chr01:36366647-36366647	0	1	Intergenic	0.778335
Chr01:36602751-36602751	0	1	Intergenic	0.778335
Chr01:36715843-36715843	0	1	Intergenic	0.778335
Chr01:37331207-37331207	0	1	Glyma.01G109600.Wm82.a2.v1|Chr01:37330257-37332544	0.778335
Chr01:38482800-38482800	0	1	Intergenic	0.778335
Chr01:39133279-39133279	0	1	Intergenic	0.778335
Chr01:39890507-39890507	0	1	Intergenic	0.778335
Chr01:39950918-39950918	0	1	Intergenic	0.778335
Chr01:40282798-40282798	0	1	Intergenic	0.778335
Chr01:41725560-41725560	0	1	Intergenic	0.778335
Chr01:42088657-42088657	0	1	Intergenic	0.778335
Chr01:42133344-42133344	0	1	Intergenic	0.778335
Chr01:42167440-42167440	0	1	Intergenic	0.778335
Chr01:42357017-42357017	0	1	Intergenic	0.778335
Chr01:42383525-42383525	0	1	Intergenic	0.778335
Chr01:42651748-42651748	0	1	Intergenic	0.778335
Chr01:43456882-43456882	0	1	Glyma.01G125800.Wm82.a2.v1|Chr01:43453101-43457022	0.778335
Chr01:44025100-44025100	0	1	Glyma.01G128100.Wm82.a2.v1|Chr01:44021618-44025300	0.778335
Chr01:45901048-45901048	0	1	Intergenic	0.778335
Chr01:46631634-46631634	0	1	Intergenic	0.778335
Chr01:47022125-47022125	0	1	Intergenic	0.778335
Chr01:50234766-50234766	0	1	Intergenic	0.778335
Chr01:55947002-55947002	0	1	Glyma.01G233100.Wm82.a2.v1|Chr01:55944331-55948011	0.778335
Chr01:56415484-56415484	0	1	Glyma.01G240200.Wm82.a2.v1|Chr01:56415894-56418420	0.778335
Chr01:6156435-6156435	0	1	Intergenic	0.778335
Chr01:6587213-6587213	0	1	Intergenic	0.778335
Chr01:763269-763269	0	1	Glyma.01G007800.Wm82.a2.v1|Chr01:763291-771911	0.778335
Chr01:7935837-7935837	0	1	Intergenic	0.778335
Chr01:8072570-8072570	0	1	Intergenic	0.778335
Chr01:9402813-9402813	0	1	Intergenic	0.778335
Chr01:9643065-9643065	0	1	Intergenic	0.778335
Chr01:9688090-9688090	0	1	Glyma.01G064500.Wm82.a2.v1|Chr01:9686112-9687201	0.778335
Chr01:11827764-11827764	0	1	Intergenic	0.778335
Chr01:12379166-12379166	0	1	Intergenic	0.778335
Chr01:12693810-12693810	0	1	Intergenic	0.778335
Chr01:12748696-12748696	0	1	Intergenic	0.778335
Chr01:13541680-13541680	0	1	Intergenic	0.778335
Chr01:15499307-15499307	0	1	Intergenic	0.778335
Chr01:17295870-17295870	0	1	Intergenic	0.778335
Chr01:17547389-17547389	0	1	Intergenic	0.778335
Chr01:17712078-17712078	0	1	Intergenic	0.778335
Chr02:20994820-20994820	0	1	Intergenic	0.778335
Chr02:22730883-22730883	0	1	Intergenic	0.778335
Chr02:25566197-25566197	0	1	Intergenic	0.778335
Chr02:25634274-25634274	0	1	Intergenic	0.778335
Chr02:28570756-28570756	0	1	Intergenic	0.778335
Chr02:28855852-28855852	0	1	Intergenic	0.778335
Chr02:29951076-29951076	0	1	Intergenic	0.778335
Chr02:30269198-30269198	0	1	Intergenic	0.778335
Chr02:30557273-30557273	0	1	Intergenic	0.778335
Chr02:31864764-31864764	0	1	Intergenic	0.778335
Chr02:32445092-32445092	0	1	Intergenic	0.778335
Chr02:32699952-32699952	0	1	Intergenic	0.778335
Chr02:32998753-32998753	0	1	Intergenic	0.778335
Chr02:33094024-33094024	0	1	Intergenic	0.778335
Chr02:33146177-33146177	0	1	Intergenic	0.778335
Chr02:33250796-33250796	0	1	Intergenic	0.778335
Chr02:33285986-33285986	0	1	Intergenic	0.778335
Chr02:33343861-33343861	0	1	Intergenic	0.778335
Chr02:33520972-33520972	0	1	Intergenic	0.778335
Chr02:33556481-33556481	0	1	Intergenic	0.778335
Chr02:33722853-33722853	0	1	Intergenic	0.778335
Chr02:33996771-33996771	0	1	Intergenic	0.778335
Chr02:34181748-34181748	0	1	Intergenic	0.778335
Chr02:34441931-34441931	0	1	Intergenic	0.778335
Chr02:34477205-34477205	0	1	Intergenic	0.778335
Chr02:34589859-34589859	0	1	Intergenic	0.778335
Chr02:34781751-34781751	0	1	Intergenic	0.778335
Chr02:35040650-35040650	0	1	Intergenic	0.778335
Chr02:35304615-35304615	0	1	Glyma.02G189300.Wm82.a2.v1|Chr02:35303379-35311640	0.778335
Chr02:35573492-35573492	0	1	Intergenic	0.778335
Chr02:42014960-42014960	0	1	Glyma.02G232700.Wm82.a2.v1|Chr02:42011672-42017145	0.778335
Chr02:43693591-43693591	0	1	Glyma.02G249400.Wm82.a2.v1|Chr02:43689781-43693616	0.778335
Chr02:45068413-45068413	0	1	Intergenic	0.778335
Chr02:47153605-47153605	0	1	Glyma.02G292500.Wm82.a2.v1|Chr02:47153091-47160573	0.778335
Chr02:47704967-47704967	0	1	Glyma.02G301000.Wm82.a2.v1|Chr02:47703890-47711294	0.778335
Chr02:7609157-7609157	0	1	Intergenic	0.778335
Chr02:8237748-8237748	0	1	Intergenic	0.778335
Chr02:8573440-8573440	0	1	Intergenic	0.778335
Chr02:9983527-9983527	0	1	Glyma.02G105000.Wm82.a2.v1|Chr02:9981816-9983616	0.778335
Chr02:10247675-10247675	0	1	Glyma.02G107400.Wm82.a2.v1|Chr02:10245905-10246706	0.778335
Chr02:10303654-10303654	0	1	Glyma.02G107900.Wm82.a2.v1|Chr02:10303196-10305744	0.778335
Chr02:10326913-10326913	0	1	Glyma.02G108100.Wm82.a2.v1|Chr02:10325912-10331643	0.778335
Chr02:12908963-12908963	0	1	Intergenic	0.778335
Chr02:16294069-16294069	0	1	Intergenic	0.778335
Chr02:16880266-16880266	0	1	Intergenic	0.778335
Chr03:20132039-20132039	0	1	Intergenic	0.778335
Chr03:20149808-20149808	0	1	Intergenic	0.778335
Chr03:20165030-20165030	0	1	Intergenic	0.778335
Chr03:20299319-20299319	0	1	Intergenic	0.778335
Chr03:20464991-20464991	0	1	Intergenic	0.778335
Chr03:21035672-21035672	0	1	Intergenic	0.778335
Chr03:21673277-21673277	0	1	Intergenic	0.778335
Chr03:22172636-22172636	0	1	Intergenic	0.778335
Chr03:22231794-22231794	0	1	Intergenic	0.778335
Chr03:23583510-23583510	0	1	Intergenic	0.778335
Chr03:23759194-23759194	0	1	Intergenic	0.778335
Chr03:23905146-23905146	0	1	Intergenic	0.778335
Chr03:24031338-24031338	0	1	Intergenic	0.778335
Chr03:24148814-24148814	0	1	Intergenic	0.778335
Chr03:24263492-24263492	0	1	Intergenic	0.778335
Chr03:24323668-24323668	0	1	Intergenic	0.778335
Chr03:24335458-24335458	0	1	Intergenic	0.778335
Chr03:24428333-24428333	0	1	Intergenic	0.778335
Chr03:24520585-24520585	0	1	Intergenic	0.778335
Chr03:24714911-24714911	0	1	Intergenic	0.778335
Chr03:24745093-24745093	0	1	Intergenic	0.778335
Chr03:24935552-24935552	0	1	Intergenic	0.778335
Chr03:25004492-25004492	0	1	Intergenic	0.778335
Chr03:25162550-25162550	0	1	Intergenic	0.778335
Chr03:25721965-25721965	0	1	Intergenic	0.778335
Chr03:25793609-25793609	0	1	Intergenic	0.778335
Chr03:27535247-27535247	0	1	Intergenic	0.778335
Chr03:29206991-29206991	0	1	Intergenic	0.778335
Chr03:29366272-29366272	0	1	Intergenic	0.778335
Chr03:30603236-30603236	0	1	Intergenic	0.778335
Chr03:31314645-31314645	0	1	Intergenic	0.778335
Chr03:34248343-34248343	0	1	Glyma.03G128000.Wm82.a2.v1|Chr03:34248662-34250541	0.778335
Chr03:37716366-37716366	0	1	Glyma.03G162400.Wm82.a2.v1|Chr03:37717615-37718240	0.778335
Chr03:40405637-40405637	0	1	Glyma.03G193200.Wm82.a2.v1|Chr03:40407596-40411300	0.778335
Chr03:43773322-43773322	0	1	Glyma.03G238200.Wm82.a2.v1|Chr03:43774932-43776818	0.778335
Chr03:43845092-43845092	0	1	Glyma.03G239800.Wm82.a2.v1|Chr03:43844693-43847229	0.778335
Chr03:44916665-44916665	0	1	Glyma.03G253800.Wm82.a2.v1|Chr03:44916831-44920171	0.778335
Chr03:4687707-4687707	0	1	Glyma.03G038000.Wm82.a2.v1|Chr03:4686063-4686645	0.778335
Chr03:5322847-5322847	0	1	Intergenic	0.778335
Chr03:7442190-7442190	0	1	Glyma.03G054700.Wm82.a2.v1|Chr03:7440202-7447593	0.778335
Chr03:8896894-8896894	0	1	Intergenic	0.778335
Chr03:9835877-9835877	0	1	Intergenic	0.778335
Chr03:10895772-10895772	0	1	Intergenic	0.778335
Chr03:14497467-14497467	0	1	Intergenic	0.778335
Chr03:15819530-15819530	0	1	Intergenic	0.778335
Chr03:16094072-16094072	0	1	Intergenic	0.778335
Chr03:17524331-17524331	0	1	Intergenic	0.778335
Chr03:18115826-18115826	0	1	Intergenic	0.778335
Chr03:18216723-18216723	0	1	Intergenic	0.778335
Chr03:18870707-18870707	0	1	Intergenic	0.778335
Chr03:19241579-19241579	0	1	Intergenic	0.778335
Chr03:19464608-19464608	0	1	Intergenic	0.778335
Chr03:19673010-19673010	0	1	Intergenic	0.778335
Chr03:19903868-19903868	0	1	Intergenic	0.778335
Chr04:20082311-20082311	0	1	Intergenic	0.778335
Chr04:20212190-20212190	0	1	Intergenic	0.778335
Chr04:20380423-20380423	0	1	Glyma.04G136500.Wm82.a2.v1|Chr04:20378685-20379310	0.778335
Chr04:20490368-20490368	0	1	Intergenic	0.778335
Chr04:20630552-20630552	0	1	Intergenic	0.778335
Chr04:21318860-21318860	0	1	Intergenic	0.778335
Chr04:21633587-21633587	0	1	Intergenic	0.778335
Chr04:21732620-21732620	0	1	Intergenic	0.778335
Chr04:23011892-23011892	0	1	Intergenic	0.778335
Chr04:23313451-23313451	0	1	Intergenic	0.778335
Chr04:23606096-23606096	0	1	Intergenic	0.778335
Chr04:23830218-23830218	0	1	Intergenic	0.778335
Chr04:23958933-23958933	0	1	Intergenic	0.778335
Chr04:25174216-25174216	0	1	Intergenic	0.778335
Chr04:25187180-25187180	0	1	Intergenic	0.778335
Chr04:25454689-25454689	0	1	Intergenic	0.778335
Chr04:25465218-25465218	0	1	Intergenic	0.778335
Chr04:25494319-25494319	0	1	Intergenic	0.778335
Chr04:25626437-25626437	0	1	Glyma.04G143000.Wm82.a2.v1|Chr04:25618725-25643608	0.778335
Chr04:25787260-25787260	0	1	Intergenic	0.778335
Chr04:28139073-28139073	0	1	Intergenic	0.778335
Chr04:29062137-29062137	0	1	Intergenic	0.778335
Chr04:29249505-29249505	0	1	Intergenic	0.778335
Chr04:29386810-29386810	0	1	Intergenic	0.778335
Chr04:29688642-29688642	0	1	Intergenic	0.778335
Chr04:29696936-29696936	0	1	Intergenic	0.778335
Chr04:29947159-29947159	0	1	Intergenic	0.778335
Chr04:29953886-29953886	0	1	Intergenic	0.778335
Chr04:30446122-30446122	0	1	Intergenic	0.778335
Chr04:30564083-30564083	0	1	Intergenic	0.778335
Chr04:30584790-30584790	0	1	Intergenic	0.778335
Chr04:31283644-31283644	0	1	Intergenic	0.778335
Chr04:31965866-31965866	0	1	Intergenic	0.778335
Chr04:32410284-32410284	0	1	Intergenic	0.778335
Chr04:33002908-33002908	0	1	Intergenic	0.778335
Chr04:33146840-33146840	0	1	Intergenic	0.778335
Chr04:33153261-33153261	0	1	Intergenic	0.778335
Chr04:33181670-33181670	0	1	Intergenic	0.778335
Chr04:33295396-33295396	0	1	Intergenic	0.778335
Chr04:34638400-34638400	0	1	Intergenic	0.778335
Chr04:34677814-34677814	0	1	Intergenic	0.778335
Chr04:35552147-35552147	0	1	Intergenic	0.778335
Chr04:35675809-35675809	0	1	Intergenic	0.778335
Chr04:35862328-35862328	0	1	Intergenic	0.778335
Chr04:36161350-36161350	0	1	Intergenic	0.778335
Chr04:4174460-4174460	0	1	Glyma.04G051500.Wm82.a2.v1|Chr04:4171288-4175387	0.778335
Chr04:4204781-4204781	0	1	Glyma.04G051900.Wm82.a2.v1|Chr04:4204292-4205760	0.778335
Chr04:42607482-42607482	0	1	Intergenic	0.778335
Chr04:46950898-46950898	0	1	Glyma.04G197400.Wm82.a2.v1|Chr04:46949919-46952545	0.778335
Chr04:49986930-49986930	0	1	Intergenic	0.778335
Chr04:50270109-50270109	0	1	Glyma.04G234100.Wm82.a2.v1|Chr04:50270118-50275520	0.778335
Chr04:769363-769363	0	1	Glyma.04G009700.Wm82.a2.v1|Chr04:769056-769981	0.778335
Chr04:796509-796509	0	1	Intergenic	0.778335
Chr04:11713071-11713071	0	1	Intergenic	0.778335
Chr04:11763753-11763753	0	1	Intergenic	0.778335
Chr04:12113480-12113480	0	1	Intergenic	0.778335
Chr04:12511117-12511117	0	1	Intergenic	0.778335
Chr04:12596097-12596097	0	1	Intergenic	0.778335
Chr04:14222969-14222969	0	1	Intergenic	0.778335
Chr04:14599950-14599950	0	1	Intergenic	0.778335
Chr04:14863444-14863444	0	1	Intergenic	0.778335
Chr04:15019774-15019774	0	1	Intergenic	0.778335
Chr04:15035879-15035879	0	1	Intergenic	0.778335
Chr04:15127833-15127833	0	1	Intergenic	0.778335
Chr04:15403978-15403978	0	1	Intergenic	0.778335
Chr04:15701303-15701303	0	1	Intergenic	0.778335
Chr04:16054586-16054586	0	1	Intergenic	0.778335
Chr04:17306264-17306264	0	1	Intergenic	0.778335
Chr04:18469028-18469028	0	1	Intergenic	0.778335
Chr04:19312921-19312921	0	1	Intergenic	0.778335
Chr05:20121999-20121999	0	1	Intergenic	0.778335
Chr05:20327550-20327550	0	1	Intergenic	0.778335
Chr05:20715855-20715855	0	1	Intergenic	0.778335
Chr05:21098059-21098059	0	1	Intergenic	0.778335
Chr05:21369801-21369801	0	1	Intergenic	0.778335
Chr05:21459742-21459742	0	1	Intergenic	0.778335
Chr05:21873299-21873299	0	1	Intergenic	0.778335
Chr05:22405031-22405031	0	1	Intergenic	0.778335
Chr05:23308019-23308019	0	1	Intergenic	0.778335
Chr05:23706405-23706405	0	1	Intergenic	0.778335
Chr05:23916542-23916542	0	1	Intergenic	0.778335
Chr05:24385023-24385023	0	1	Intergenic	0.778335
Chr05:24956289-24956289	0	1	Intergenic	0.778335
Chr05:26241707-26241707	0	1	Glyma.05G098700.Wm82.a2.v1|Chr05:26239255-26243319	0.778335
Chr05:26942100-26942100	0	1	Intergenic	0.778335
Chr05:26965671-26965671	0	1	Intergenic	0.778335
Chr05:28252804-28252804	0	1	Intergenic	0.778335
Chr05:29133714-29133714	0	1	Intergenic	0.778335
Chr05:31522991-31522991	0	1	Intergenic	0.778335
Chr05:31812050-31812050	0	1	Glyma.05G124700.Wm82.a2.v1|Chr05:31807311-31817648	0.778335
Chr05:33964425-33964425	0	1	Glyma.05G145900.Wm82.a2.v1|Chr05:33961785-33966296	0.778335
Chr05:34442766-34442766	0	1	Glyma.05G150600.Wm82.a2.v1|Chr05:34441916-34443851	0.778335
Chr05:34540480-34540480	0	1	Glyma.05G151900.Wm82.a2.v1|Chr05:34542243-34543022	0.778335
Chr05:36538376-36538376	0	1	Glyma.05G176300.Wm82.a2.v1|Chr05:36535180-36538472	0.778335
Chr05:40371194-40371194	0	1	Glyma.05G224900.Wm82.a2.v1|Chr05:40366096-40370669	0.778335
Chr05:42120395-42120395	0	1	Glyma.05G248100.Wm82.a2.v1|Chr05:42118348-42121375	0.778335
Chr05:4502044-4502044	0	1	Intergenic	0.778335
Chr05:781976-781976	0	1	Glyma.05G008600.Wm82.a2.v1|Chr05:780644-782819	0.778335
Chr05:7927792-7927792	0	1	Intergenic	0.778335
Chr05:9105940-9105940	0	1	Intergenic	0.778335
Chr05:9177540-9177540	0	1	Intergenic	0.778335
Chr05:10289214-10289214	0	1	Intergenic	0.778335
Chr05:11472552-11472552	0	1	Intergenic	0.778335
Chr05:11507058-11507058	0	1	Intergenic	0.778335
Chr05:11541152-11541152	0	1	Intergenic	0.778335
Chr05:12194850-12194850	0	1	Intergenic	0.778335
Chr05:12355739-12355739	0	1	Intergenic	0.778335
Chr05:12808135-12808135	0	1	Intergenic	0.778335
Chr05:13386466-13386466	0	1	Intergenic	0.778335
Chr05:13405333-13405333	0	1	Intergenic	0.778335
Chr05:13781453-13781453	0	1	Intergenic	0.778335
Chr05:14399314-14399314	0	1	Intergenic	0.778335
Chr05:14631550-14631550	0	1	Intergenic	0.778335
Chr05:15093191-15093191	0	1	Intergenic	0.778335
Chr05:15214894-15214894	0	1	Intergenic	0.778335
Chr05:15441242-15441242	0	1	Intergenic	0.778335
Chr05:18743616-18743616	0	1	Intergenic	0.778335
Chr05:19136774-19136774	0	1	Intergenic	0.778335
Chr05:19149095-19149095	0	1	Intergenic	0.778335
Chr05:19572189-19572189	0	1	Intergenic	0.778335
Chr05:19825525-19825525	0	1	Intergenic	0.778335
Chr06:20255661-20255661	0	1	Intergenic	0.778335
Chr06:21663239-21663239	0	1	Intergenic	0.778335
Chr06:22230962-22230962	0	1	Intergenic	0.778335
Chr06:23102015-23102015	0	1	Intergenic	0.778335
Chr06:23676973-23676973	0	1	Intergenic	0.778335
Chr06:24810349-24810349	0	1	Intergenic	0.778335
Chr06:24874208-24874208	0	1	Intergenic	0.778335
Chr06:25456037-25456037	0	1	Intergenic	0.778335
Chr06:25519896-25519896	0	1	Intergenic	0.778335
Chr06:25564645-25564645	0	1	Intergenic	0.778335
Chr06:26126803-26126803	0	1	Intergenic	0.778335
Chr06:26135168-26135168	0	1	Intergenic	0.778335
Chr06:26367952-26367952	0	1	Intergenic	0.778335
Chr06:26443099-26443099	0	1	Intergenic	0.778335
Chr06:26674705-26674705	0	1	Intergenic	0.778335
Chr06:26726985-26726985	0	1	Intergenic	0.778335
Chr06:26753754-26753754	0	1	Intergenic	0.778335
Chr06:28019975-28019975	0	1	Intergenic	0.778335
Chr06:28336821-28336821	0	1	Intergenic	0.778335
Chr06:28689371-28689371	0	1	Intergenic	0.778335
Chr06:29063428-29063428	0	1	Intergenic	0.778335
Chr06:29287330-29287330	0	1	Intergenic	0.778335
Chr06:29319701-29319701	0	1	Intergenic	0.778335
Chr06:29400402-29400402	0	1	Intergenic	0.778335
Chr06:29823527-29823527	0	1	Intergenic	0.778335
Chr06:30079151-30079151	0	1	Intergenic	0.778335
Chr06:30276325-30276325	0	1	Intergenic	0.778335
Chr06:30892703-30892703	0	1	Intergenic	0.778335
Chr06:30924782-30924782	0	1	Intergenic	0.778335
Chr06:31094128-31094128	0	1	Intergenic	0.778335
Chr06:31641011-31641011	0	1	Intergenic	0.778335
Chr06:31740821-31740821	0	1	Intergenic	0.778335
Chr06:31833902-31833902	0	1	Intergenic	0.778335
Chr06:32281365-32281365	0	1	Intergenic	0.778335
Chr06:32704736-32704736	0	1	Intergenic	0.778335
Chr06:32719180-32719180	0	1	Intergenic	0.778335
Chr06:33178888-33178888	0	1	Intergenic	0.778335
Chr06:33197650-33197650	0	1	Intergenic	0.778335
Chr06:33334041-33334041	0	1	Intergenic	0.778335
Chr06:33445585-33445585	0	1	Intergenic	0.778335
Chr06:33516230-33516230	0	1	Intergenic	0.778335
Chr06:33636594-33636594	0	1	Intergenic	0.778335
Chr06:34159837-34159837	0	1	Intergenic	0.778335
Chr06:34277544-34277544	0	1	Intergenic	0.778335
Chr06:34476167-34476167	0	1	Intergenic	0.778335
Chr06:3452868-3452868	0	1	Glyma.06G045400.Wm82.a2.v1|Chr06:3452456-3454706	0.778335
Chr06:34978930-34978930	0	1	Intergenic	0.778335
Chr06:35615444-35615444	0	1	Intergenic	0.778335
Chr06:36755140-36755140	0	1	Intergenic	0.778335
Chr06:36892930-36892930	0	1	Intergenic	0.778335
Chr06:36985155-36985155	0	1	Intergenic	0.778335
Chr06:37046135-37046135	0	1	Intergenic	0.778335
Chr06:37097294-37097294	0	1	Intergenic	0.778335
Chr06:37349170-37349170	0	1	Intergenic	0.778335
Chr06:37560893-37560893	0	1	Intergenic	0.778335
Chr06:37569511-37569511	0	1	Intergenic	0.778335
Chr06:38148993-38148993	0	1	Intergenic	0.778335
Chr06:38522636-38522636	0	1	Intergenic	0.778335
Chr06:40875097-40875097	0	1	Intergenic	0.778335
Chr06:41141105-41141105	0	1	Intergenic	0.778335
Chr06:41807985-41807985	0	1	Intergenic	0.778335
Chr06:47564853-47564853	0	1	Glyma.06G286800.Wm82.a2.v1|Chr06:47558508-47565529	0.778335
Chr06:48811403-48811403	0	1	Intergenic	0.778335
Chr06:51320247-51320247	0	1	Intergenic	0.778335
Chr06:9932299-9932299	0	1	Glyma.06G121700.Wm82.a2.v1|Chr06:9932544-9933411	0.778335
Chr06:14425107-14425107	0	1	Intergenic	0.778335
Chr06:18114022-18114022	0	1	Intergenic	0.778335
Chr06:18769544-18769544	0	1	Intergenic	0.778335
Chr06:19650840-19650840	0	1	Intergenic	0.778335
Chr07:20226015-20226015	0	1	Intergenic	0.778335
Chr07:20506629-20506629	0	1	Intergenic	0.778335
Chr07:20537323-20537323	0	1	Intergenic	0.778335
Chr07:20608968-20608968	0	1	Intergenic	0.778335
Chr07:21113761-21113761	0	1	Intergenic	0.778335
Chr07:21185441-21185441	0	1	Intergenic	0.778335
Chr07:21416730-21416730	0	1	Glyma.07G162100.Wm82.a2.v1|Chr07:21408892-21423152	0.778335
Chr07:22230975-22230975	0	1	Intergenic	0.778335
Chr07:22308649-22308649	0	1	Intergenic	0.778335
Chr07:22382467-22382467	0	1	Intergenic	0.778335
Chr07:22479247-22479247	0	1	Intergenic	0.778335
Chr07:23112092-23112092	0	1	Intergenic	0.778335
Chr07:23582220-23582220	0	1	Intergenic	0.778335
Chr07:24654879-24654879	0	1	Intergenic	0.778335
Chr07:24806041-24806041	0	1	Intergenic	0.778335
Chr07:25009524-25009524	0	1	Intergenic	0.778335
Chr07:25353814-25353814	0	1	Intergenic	0.778335
Chr07:25364634-25364634	0	1	Intergenic	0.778335
Chr07:25441426-25441426	0	1	Intergenic	0.778335
Chr07:25773911-25773911	0	1	Intergenic	0.778335
Chr07:27198937-27198937	0	1	Intergenic	0.778335
Chr07:27259837-27259837	0	1	Intergenic	0.778335
Chr07:27689970-27689970	0	1	Intergenic	0.778335
Chr07:27760779-27760779	0	1	Intergenic	0.778335
Chr07:27825417-27825417	0	1	Intergenic	0.778335
Chr07:27922432-27922432	0	1	Intergenic	0.778335
Chr07:28127677-28127677	0	1	Intergenic	0.778335
Chr07:29109916-29109916	0	1	Intergenic	0.778335
Chr07:29254718-29254718	0	1	Intergenic	0.778335
Chr07:29426070-29426070	0	1	Intergenic	0.778335
Chr07:31175403-31175403	0	1	Intergenic	0.778335
Chr07:31696662-31696662	0	1	Intergenic	0.778335
Chr07:32535769-32535769	0	1	Intergenic	0.778335
Chr07:33235710-33235710	0	1	Intergenic	0.778335
Chr07:33292486-33292486	0	1	Intergenic	0.778335
Chr07:33456669-33456669	0	1	Intergenic	0.778335
Chr07:33471941-33471941	0	1	Intergenic	0.778335
Chr07:33633562-33633562	0	1	Intergenic	0.778335
Chr07:33847257-33847257	0	1	Intergenic	0.778335
Chr07:34144537-34144537	0	1	Intergenic	0.778335
Chr07:34630642-34630642	0	1	Intergenic	0.778335
Chr07:35361925-35361925	0	1	Glyma.07G186000.Wm82.a2.v1|Chr07:35356219-35362271	0.778335
Chr07:39438517-39438517	0	1	Glyma.07G220000.Wm82.a2.v1|Chr07:39437066-39439528	0.778335
Chr07:39526605-39526605	0	1	Glyma.07G220600.Wm82.a2.v1|Chr07:39520239-39524623	0.778335
Chr07:40026390-40026390	0	1	Intergenic	0.778335
Chr07:40031322-40031322	0	1	Glyma.07G223500.Wm82.a2.v1|Chr07:40029369-40032764	0.778335
Chr07:40391767-40391767	0	1	Glyma.07G226500.Wm82.a2.v1|Chr07:40389244-40393890	0.778335
Chr07:40425609-40425609	0	1	Intergenic	0.778335
Chr07:40928767-40928767	0	1	Glyma.07G229300.Wm82.a2.v1|Chr07:40929405-40931369	0.778335
Chr07:43192987-43192987	0	1	Glyma.07G255600.Wm82.a2.v1|Chr07:43194662-43196987	0.778335
Chr07:44429007-44429007	0	1	Glyma.07G271900.Wm82.a2.v1|Chr07:44430298-44432482	0.778335
Chr07:6063573-6063573	0	1	Glyma.07G067300.Wm82.a2.v1|Chr07:6062592-6073333	0.778335
Chr07:6193092-6193092	0	1	Glyma.07G068600.Wm82.a2.v1|Chr07:6192764-6197166	0.778335
Chr07:6220065-6220065	0	1	Glyma.07G068800.Wm82.a2.v1|Chr07:6211775-6221107	0.778335
Chr07:8192444-8192444	0	1	Intergenic	0.778335
Chr07:9461417-9461417	0	1	Glyma.07G099800.Wm82.a2.v1|Chr07:9461274-9463821	0.778335
Chr07:11071863-11071863	0	1	Intergenic	0.778335
Chr07:11651473-11651473	0	1	Intergenic	0.778335
Chr07:12029953-12029953	0	1	Intergenic	0.778335
Chr07:12163781-12163781	0	1	Intergenic	0.778335
Chr07:12249986-12249986	0	1	Intergenic	0.778335
Chr07:130883-130883	0	1	Glyma.07G001300.Wm82.a2.v1|Chr07:132866-141435	0.778335
Chr07:13157979-13157979	0	1	Intergenic	0.778335
Chr07:17496266-17496266	0	1	Glyma.07G146300.Wm82.a2.v1|Chr07:17497437-17499998	0.778335
Chr07:18169033-18169033	0	1	Intergenic	0.778335
Chr07:19308935-19308935	0	1	Intergenic	0.778335
Chr08:20945937-20945937	0	1	Intergenic	0.778335
Chr08:22669069-22669069	0	1	Intergenic	0.778335
Chr08:23625983-23625983	0	1	Intergenic	0.778335
Chr08:23721205-23721205	0	1	Intergenic	0.778335
Chr08:23815612-23815612	0	1	Intergenic	0.778335
Chr08:24147950-24147950	0	1	Intergenic	0.778335
Chr08:24640603-24640603	0	1	Intergenic	0.778335
Chr08:25299393-25299393	0	1	Intergenic	0.778335
Chr08:25446287-25446287	0	1	Intergenic	0.778335
Chr08:25622843-25622843	0	1	Intergenic	0.778335
Chr08:26112156-26112156	0	1	Intergenic	0.778335
Chr08:26160471-26160471	0	1	Intergenic	0.778335
Chr08:26710648-26710648	0	1	Intergenic	0.778335
Chr08:26719306-26719306	0	1	Intergenic	0.778335
Chr08:26771844-26771844	0	1	Intergenic	0.778335
Chr08:27705994-27705994	0	1	Intergenic	0.778335
Chr08:28557800-28557800	0	1	Intergenic	0.778335
Chr08:29700146-29700146	0	1	Intergenic	0.778335
Chr08:30160848-30160848	0	1	Intergenic	0.778335
Chr08:30169335-30169335	0	1	Intergenic	0.778335
Chr08:30563140-30563140	0	1	Intergenic	0.778335
Chr08:31599701-31599701	0	1	Intergenic	0.778335
Chr08:31777466-31777466	0	1	Intergenic	0.778335
Chr08:32633638-32633638	0	1	Intergenic	0.778335
Chr08:3270073-3270073	0	1	Glyma.08G041300.Wm82.a2.v1|Chr08:3272042-3274305	0.778335
Chr08:33206181-33206181	0	1	Intergenic	0.778335
Chr08:34138998-34138998	0	1	Intergenic	0.778335
Chr08:34323930-34323930	0	1	Intergenic	0.778335
Chr08:34835498-34835498	0	1	Intergenic	0.778335
Chr08:35234416-35234416	0	1	Intergenic	0.778335
Chr08:38298908-38298908	0	1	Intergenic	0.778335
Chr08:38409948-38409948	0	1	Intergenic	0.778335
Chr08:39670582-39670582	0	1	Intergenic	0.778335
Chr08:4310545-4310545	0	1	Glyma.08G056100.Wm82.a2.v1|Chr08:4310689-4314678	0.778335
Chr08:46112932-46112932	0	1	Glyma.08G346300.Wm82.a2.v1|Chr08:46113107-46116465	0.778335
Chr08:4694120-4694120	0	1	Glyma.08G061000.Wm82.a2.v1|Chr08:4694260-4698526	0.778335
Chr08:7416477-7416477	0	1	Glyma.08G096700.Wm82.a2.v1|Chr08:7412770-7417800	0.778335
Chr08:7436894-7436894	0	1	Glyma.08G097300.Wm82.a2.v1|Chr08:7438010-7444035	0.778335
Chr08:7884329-7884329	0	1	Glyma.08G102800.Wm82.a2.v1|Chr08:7882224-7882442	0.778335
Chr08:10268849-10268849	0	1	Glyma.08G133800.Wm82.a2.v1|Chr08:10265554-10268984	0.778335
Chr08:15621581-15621581	0	1	Glyma.08G193900.Wm82.a2.v1|Chr08:15620727-15625672	0.778335
Chr08:18049231-18049231	0	1	Glyma.08G222200.Wm82.a2.v1|Chr08:18038277-18058503	0.778335
Chr08:18130912-18130912	0	1	Glyma.08G223500.Wm82.a2.v1|Chr08:18129324-18135381	0.778335
Chr09:20022291-20022291	0	1	Intergenic	0.778335
Chr09:21316171-21316171	0	1	Intergenic	0.778335
Chr09:21786768-21786768	0	1	Intergenic	0.778335
Chr09:22361938-22361938	0	1	Intergenic	0.778335
Chr09:22654278-22654278	0	1	Intergenic	0.778335
Chr09:22873499-22873499	0	1	Intergenic	0.778335
Chr09:22908778-22908778	0	1	Intergenic	0.778335
Chr09:23048264-23048264	0	1	Intergenic	0.778335
Chr09:23254748-23254748	0	1	Intergenic	0.778335
Chr09:23356844-23356844	0	1	Intergenic	0.778335
Chr09:23716722-23716722	0	1	Intergenic	0.778335
Chr09:23848869-23848869	0	1	Intergenic	0.778335
Chr09:24010119-24010119	0	1	Intergenic	0.778335
Chr09:24036141-24036141	0	1	Intergenic	0.778335
Chr09:25124914-25124914	0	1	Intergenic	0.778335
Chr09:25774032-25774032	0	1	Intergenic	0.778335
Chr09:25849566-25849566	0	1	Intergenic	0.778335
Chr09:25937804-25937804	0	1	Intergenic	0.778335
Chr09:25990670-25990670	0	1	Intergenic	0.778335
Chr09:26220531-26220531	0	1	Intergenic	0.778335
Chr09:26252552-26252552	0	1	Intergenic	0.778335
Chr09:26384097-26384097	0	1	Intergenic	0.778335
Chr09:26595056-26595056	0	1	Intergenic	0.778335
Chr09:26668087-26668087	0	1	Intergenic	0.778335
Chr09:26743551-26743551	0	1	Intergenic	0.778335
Chr09:27168244-27168244	0	1	Intergenic	0.778335
Chr09:27208796-27208796	0	1	Intergenic	0.778335
Chr09:27741896-27741896	0	1	Intergenic	0.778335
Chr09:27809248-27809248	0	1	Intergenic	0.778335
Chr09:28061989-28061989	0	1	Intergenic	0.778335
Chr09:2846095-2846095	0	1	Intergenic	0.778335
Chr09:2854293-2854293	0	1	Glyma.09G034200.Wm82.a2.v1|Chr09:2854710-2856217	0.778335
Chr09:28850818-28850818	0	1	Intergenic	0.778335
Chr09:28905359-28905359	0	1	Intergenic	0.778335
Chr09:29140905-29140905	0	1	Intergenic	0.778335
Chr09:29728970-29728970	0	1	Intergenic	0.778335
Chr09:29879482-29879482	0	1	Intergenic	0.778335
Chr09:30171084-30171084	0	1	Intergenic	0.778335
Chr09:30269523-30269523	0	1	Intergenic	0.778335
Chr09:30582968-30582968	0	1	Intergenic	0.778335
Chr09:30712852-30712852	0	1	Intergenic	0.778335
Chr09:31598327-31598327	0	1	Intergenic	0.778335
Chr09:32893818-32893818	0	1	Intergenic	0.778335
Chr09:33382217-33382217	0	1	Intergenic	0.778335
Chr09:34600213-34600213	0	1	Intergenic	0.778335
Chr09:34612666-34612666	0	1	Intergenic	0.778335
Chr09:3802639-3802639	0	1	Glyma.09G044500.Wm82.a2.v1|Chr09:3801066-3811353	0.778335
Chr09:38523431-38523431	0	1	Intergenic	0.778335
Chr09:38692319-38692319	0	1	Glyma.09G162500.Wm82.a2.v1|Chr09:38692452-38693719	0.778335
Chr09:38716257-38716257	0	1	Glyma.09G162700.Wm82.a2.v1|Chr09:38716389-38717668	0.778335
Chr09:38763702-38763702	0	1	Glyma.09G163000.Wm82.a2.v1|Chr09:38764237-38765114	0.778335
Chr09:39624020-39624020	0	1	Glyma.09G171200.Wm82.a2.v1|Chr09:39623177-39625286	0.778335
Chr09:39927146-39927146	0	1	Glyma.09G174800.Wm82.a2.v1|Chr09:39926071-39927875	0.778335
Chr09:39996244-39996244	0	1	Glyma.09G175800.Wm82.a2.v1|Chr09:39995243-39999741	0.778335
Chr09:40053681-40053681	0	1	Glyma.09G176000.Wm82.a2.v1|Chr09:40052545-40054525	0.778335
Chr09:40111165-40111165	0	1	Glyma.09G176600.Wm82.a2.v1|Chr09:40109797-40112261	0.778335
Chr09:40118800-40118800	0	1	Glyma.09G176800.Wm82.a2.v1|Chr09:40118262-40121782	0.778335
Chr09:40321953-40321953	0	1	Glyma.09G178300.Wm82.a2.v1|Chr09:40321042-40323055	0.778335
Chr09:40358122-40358122	0	1	Glyma.09G178800.Wm82.a2.v1|Chr09:40354319-40358609	0.778335
Chr09:40375458-40375458	0	1	Glyma.09G179000.Wm82.a2.v1|Chr09:40373197-40377187	0.778335
Chr09:40389517-40389517	0	1	Glyma.09G179100.Wm82.a2.v1|Chr09:40387143-40389550	0.778335
Chr09:40470281-40470281	0	1	Intergenic	0.778335
Chr09:40515071-40515071	0	1	Intergenic	0.778335
Chr09:41075571-41075571	0	1	Glyma.09G185700.Wm82.a2.v1|Chr09:41075512-41084216	0.778335
Chr09:41764186-41764186	0	1	Glyma.09G193100.Wm82.a2.v1|Chr09:41765619-41768849	0.778335
Chr09:42485135-42485135	0	1	Glyma.09G200500.Wm82.a2.v1|Chr09:42478937-42487179	0.778335
Chr09:44293112-44293112	0	1	Glyma.09G222100.Wm82.a2.v1|Chr09:44295011-44295793	0.778335
Chr09:44405384-44405384	0	1	Intergenic	0.778335
Chr09:44655562-44655562	0	1	Intergenic	0.778335
Chr09:44771782-44771782	0	1	Intergenic	0.778335
Chr09:46452186-46452186	0	1	Glyma.09G242400.Wm82.a2.v1|Chr09:46452493-46457727	0.778335
Chr09:47700308-47700308	0	1	Intergenic	0.778335
Chr09:47793169-47793169	0	1	Glyma.09G259200.Wm82.a2.v1|Chr09:47791832-47798517	0.778335
Chr09:48176519-48176519	0	1	Intergenic	0.778335
Chr09:48259170-48259170	0	1	Intergenic	0.778335
Chr09:49106007-49106007	0	1	Glyma.09G275500.Wm82.a2.v1|Chr09:49105837-49106989	0.778335
Chr09:49424193-49424193	0	1	Glyma.09G278900.Wm82.a2.v1|Chr09:49417376-49426323	0.778335
Chr09:49986161-49986161	0	1	Intergenic	0.778335
Chr09:7002779-7002779	0	1	Intergenic	0.778335
Chr09:7433466-7433466	0	1	Glyma.09G072000.Wm82.a2.v1|Chr09:7435436-7436678	0.778335
Chr09:8132599-8132599	0	1	Glyma.09G075000.Wm82.a2.v1|Chr09:8131275-8135892	0.778335
Chr09:8199506-8199506	0	1	Glyma.09G075400.Wm82.a2.v1|Chr09:8193511-8201402	0.778335
Chr09:8251336-8251336	0	1	Intergenic	0.778335
Chr09:8373453-8373453	0	1	Glyma.09G076600.Wm82.a2.v1|Chr09:8370993-8374199	0.778335
Chr09:8462305-8462305	0	1	Glyma.09G077100.Wm82.a2.v1|Chr09:8459374-8464098	0.778335
Chr09:9676503-9676503	0	1	Intergenic	0.778335
Chr09:9825877-9825877	0	1	Intergenic	0.778335
Chr09:9892108-9892108	0	1	Intergenic	0.778335
Chr09:10366662-10366662	0	1	Intergenic	0.778335
Chr09:10656310-10656310	0	1	Intergenic	0.778335
Chr09:10694442-10694442	0	1	Intergenic	0.778335
Chr09:11014110-11014110	0	1	Intergenic	0.778335
Chr09:13378299-13378299	0	1	Intergenic	0.778335
Chr09:13946733-13946733	0	1	Intergenic	0.778335
Chr09:14094105-14094105	0	1	Intergenic	0.778335
Chr09:14605814-14605814	0	1	Intergenic	0.778335
Chr09:15349774-15349774	0	1	Intergenic	0.778335
Chr09:16257198-16257198	0	1	Intergenic	0.778335
Chr09:17213209-17213209	0	1	Intergenic	0.778335
Chr09:17885652-17885652	0	1	Intergenic	0.778335
Chr10:20025551-20025551	0	1	Intergenic	0.778335
Chr10:21245413-21245413	0	1	Intergenic	0.778335
Chr10:22104916-22104916	0	1	Intergenic	0.778335
Chr10:22496524-22496524	0	1	Intergenic	0.778335
Chr10:22814416-22814416	0	1	Intergenic	0.778335
Chr10:23225820-23225820	0	1	Intergenic	0.778335
Chr10:25090923-25090923	0	1	Intergenic	0.778335
Chr10:25198423-25198423	0	1	Glyma.10G109000.Wm82.a2.v1|Chr10:25196985-25197944	0.778335
Chr10:25495380-25495380	0	1	Intergenic	0.778335
Chr10:26119387-26119387	0	1	Intergenic	0.778335
Chr10:26652137-26652137	0	1	Intergenic	0.778335
Chr10:27440758-27440758	0	1	Intergenic	0.778335
Chr10:27817114-27817114	0	1	Intergenic	0.778335
Chr10:27898323-27898323	0	1	Intergenic	0.778335
Chr10:27942334-27942334	0	1	Intergenic	0.778335
Chr10:28008435-28008435	0	1	Intergenic	0.778335
Chr10:28481322-28481322	0	1	Intergenic	0.778335
Chr10:28648537-28648537	0	1	Intergenic	0.778335
Chr10:28658218-28658218	0	1	Intergenic	0.778335
Chr10:29139173-29139173	0	1	Intergenic	0.778335
Chr10:29148382-29148382	0	1	Intergenic	0.778335
Chr10:29231648-29231648	0	1	Intergenic	0.778335
Chr10:29311716-29311716	0	1	Intergenic	0.778335
Chr10:29812464-29812464	0	1	Intergenic	0.778335
Chr10:30754326-30754326	0	1	Intergenic	0.778335
Chr10:31568280-31568280	0	1	Intergenic	0.778335
Chr10:31958619-31958619	0	1	Intergenic	0.778335
Chr10:32601500-32601500	0	1	Intergenic	0.778335
Chr10:33064975-33064975	0	1	Intergenic	0.778335
Chr10:33486679-33486679	0	1	Intergenic	0.778335
Chr10:33714083-33714083	0	1	Intergenic	0.778335
Chr10:35082328-35082328	0	1	Intergenic	0.778335
Chr10:36272060-36272060	0	1	Intergenic	0.778335
Chr10:36742520-36742520	0	1	Intergenic	0.778335
Chr10:42061799-42061799	0	1	Glyma.10G187600.Wm82.a2.v1|Chr10:42055791-42063117	0.778335
Chr10:47949933-47949933	0	1	Intergenic	0.778335
Chr10:8023042-8023042	0	1	Intergenic	0.778335
Chr10:8119916-8119916	0	1	Intergenic	0.778335
Chr10:8165407-8165407	0	1	Intergenic	0.778335
Chr10:9049321-9049321	0	1	Intergenic	0.778335
Chr10:11178575-11178575	0	1	Glyma.10G086800.Wm82.a2.v1|Chr10:11176581-11187955	0.778335
Chr10:11315805-11315805	0	1	Intergenic	0.778335
Chr10:11469367-11469367	0	1	Intergenic	0.778335
Chr10:11698682-11698682	0	1	Intergenic	0.778335
Chr10:11715449-11715449	0	1	Intergenic	0.778335
Chr10:12408877-12408877	0	1	Intergenic	0.778335
Chr10:12759190-12759190	0	1	Intergenic	0.778335
Chr10:13004878-13004878	0	1	Intergenic	0.778335
Chr10:13114021-13114021	0	1	Intergenic	0.778335
Chr10:13147882-13147882	0	1	Intergenic	0.778335
Chr10:16363601-16363601	0	1	Intergenic	0.778335
Chr10:16844117-16844117	0	1	Intergenic	0.778335
Chr10:17209084-17209084	0	1	Intergenic	0.778335
Chr10:17276943-17276943	0	1	Intergenic	0.778335
Chr10:17282749-17282749	0	1	Intergenic	0.778335
Chr10:17360838-17360838	0	1	Intergenic	0.778335
Chr10:18129544-18129544	0	1	Intergenic	0.778335
Chr10:19301294-19301294	0	1	Intergenic	0.778335
Chr10:19309239-19309239	0	1	Intergenic	0.778335
Chr10:19800102-19800102	0	1	Intergenic	0.778335
Chr11:20056154-20056154	0	1	Intergenic	0.778335
Chr11:20125114-20125114	0	1	Intergenic	0.778335
Chr11:20197608-20197608	0	1	Intergenic	0.778335
Chr11:20455299-20455299	0	1	Intergenic	0.778335
Chr11:20725480-20725480	0	1	Intergenic	0.778335
Chr11:20879010-20879010	0	1	Intergenic	0.778335
Chr11:21564878-21564878	0	1	Intergenic	0.778335
Chr11:21993480-21993480	0	1	Intergenic	0.778335
Chr11:22458659-22458659	0	1	Intergenic	0.778335
Chr11:23149632-23149632	0	1	Intergenic	0.778335
Chr11:2329229-2329229	0	1	Glyma.11G031800.Wm82.a2.v1|Chr11:2330822-2334364	0.778335
Chr11:23969902-23969902	0	1	Intergenic	0.778335
Chr11:27485731-27485731	0	1	Intergenic	0.778335
Chr11:28669833-28669833	0	1	Intergenic	0.778335
Chr11:28850787-28850787	0	1	Intergenic	0.778335
Chr11:33318833-33318833	0	1	Glyma.11G238800.Wm82.a2.v1|Chr11:33319226-33322244	0.778335
Chr11:4585114-4585114	0	1	Glyma.11G061200.Wm82.a2.v1|Chr11:4583941-4587288	0.778335
Chr11:6096842-6096842	0	1	Glyma.11G081200.Wm82.a2.v1|Chr11:6094537-6103135	0.778335
Chr11:13075033-13075033	0	1	Intergenic	0.778335
Chr11:13458236-13458236	0	1	Intergenic	0.778335
Chr11:15882403-15882403	0	1	Intergenic	0.778335
Chr11:16054200-16054200	0	1	Intergenic	0.778335
Chr11:16358421-16358421	0	1	Intergenic	0.778335
Chr11:16813442-16813442	0	1	Intergenic	0.778335
Chr11:17208203-17208203	0	1	Intergenic	0.778335
Chr11:17392700-17392700	0	1	Intergenic	0.778335
Chr11:19338333-19338333	0	1	Intergenic	0.778335
Chr11:19422697-19422697	0	1	Intergenic	0.778335
Chr11:19592060-19592060	0	1	Intergenic	0.778335
Chr11:19786181-19786181	0	1	Intergenic	0.778335
Chr12:20509868-20509868	0	1	Intergenic	0.778335
Chr12:20668187-20668187	0	1	Intergenic	0.778335
Chr12:22937104-22937104	0	1	Intergenic	0.778335
Chr12:24861428-24861428	0	1	Intergenic	0.778335
Chr12:24925478-24925478	0	1	Intergenic	0.778335
Chr12:25043852-25043852	0	1	Intergenic	0.778335
Chr12:25082983-25082983	0	1	Intergenic	0.778335
Chr12:25427194-25427194	0	1	Intergenic	0.778335
Chr12:25473784-25473784	0	1	Intergenic	0.778335
Chr12:26230101-26230101	0	1	Intergenic	0.778335
Chr12:26610951-26610951	0	1	Intergenic	0.778335
Chr12:27273952-27273952	0	1	Intergenic	0.778335
Chr12:27392246-27392246	0	1	Glyma.12G159000.Wm82.a2.v1|Chr12:27382543-27399576	0.778335
Chr12:27560029-27560029	0	1	Intergenic	0.778335
Chr12:28799363-28799363	0	1	Intergenic	0.778335
Chr12:29454027-29454027	0	1	Intergenic	0.778335
Chr12:29567347-29567347	0	1	Intergenic	0.778335
Chr12:29579815-29579815	0	1	Intergenic	0.778335
Chr12:29825645-29825645	0	1	Intergenic	0.778335
Chr12:30572848-30572848	0	1	Intergenic	0.778335
Chr12:3064980-3064980	0	1	Glyma.12G042500.Wm82.a2.v1|Chr12:3065893-3070137	0.778335
Chr12:30837433-30837433	0	1	Intergenic	0.778335
Chr12:31488974-31488974	0	1	Intergenic	0.778335
Chr12:31676018-31676018	0	1	Intergenic	0.778335
Chr12:34013965-34013965	0	1	Glyma.12G179800.Wm82.a2.v1|Chr12:34009158-34014157	0.778335
Chr12:36722641-36722641	0	1	Glyma.12G207400.Wm82.a2.v1|Chr12:36722229-36723134	0.778335
Chr12:38440906-38440906	0	1	Glyma.12G224900.Wm82.a2.v1|Chr12:38438728-38445151	0.778335
Chr12:39096100-39096100	0	1	Intergenic	0.778335
Chr12:484620-484620	0	1	Glyma.12G006300.Wm82.a2.v1|Chr12:484083-488522	0.778335
Chr12:6175991-6175991	0	1	Glyma.12G078900.Wm82.a2.v1|Chr12:6174613-6176858	0.778335
Chr12:11430461-11430461	0	1	Intergenic	0.778335
Chr12:11491425-11491425	0	1	Intergenic	0.778335
Chr12:12158394-12158394	0	1	Intergenic	0.778335
Chr12:13919162-13919162	0	1	Intergenic	0.778335
Chr12:14597738-14597738	0	1	Intergenic	0.778335
Chr12:15769412-15769412	0	1	Intergenic	0.778335
Chr12:16616941-16616941	0	1	Intergenic	0.778335
Chr12:17044633-17044633	0	1	Intergenic	0.778335
Chr12:17361395-17361395	0	1	Intergenic	0.778335
Chr12:18153461-18153461	0	1	Intergenic	0.778335
Chr12:18297888-18297888	0	1	Intergenic	0.778335
Chr12:18750717-18750717	0	1	Intergenic	0.778335
Chr12:18758074-18758074	0	1	Intergenic	0.778335
Chr12:18825026-18825026	0	1	Intergenic	0.778335
Chr12:19537653-19537653	0	1	Intergenic	0.778335
Chr13:20490272-20490272	0	1	Intergenic	0.778335
Chr13:23387536-23387536	0	1	Glyma.13G120900.Wm82.a2.v1|Chr13:23385783-23386978	0.778335
Chr13:2921003-2921003	0	1	Intergenic	0.778335
Chr13:2991765-2991765	0	1	Intergenic	0.778335
Chr13:3055484-3055484	0	1	Intergenic	0.778335
Chr13:34154697-34154697	0	1	Glyma.13G229400.Wm82.a2.v1|Chr13:34152690-34155279	0.778335
Chr13:366558-366558	0	1	Intergenic	0.778335
Chr13:39736805-39736805	0	1	Glyma.13G299100.Wm82.a2.v1|Chr13:39735883-39739935	0.778335
Chr13:40791282-40791282	0	1	Glyma.13G312700.Wm82.a2.v1|Chr13:40788194-40790353	0.778335
Chr13:45836788-45836788	0	1	Intergenic	0.778335
Chr13:4939231-4939231	0	1	Intergenic	0.778335
Chr13:5265461-5265461	0	1	Intergenic	0.778335
Chr13:5576653-5576653	0	1	Intergenic	0.778335
Chr13:829018-829018	0	1	Glyma.13G003100.Wm82.a2.v1|Chr13:828816-830012	0.778335
Chr13:8556084-8556084	0	1	Intergenic	0.778335
Chr13:9016863-9016863	0	1	Intergenic	0.778335
Chr13:9150218-9150218	0	1	Intergenic	0.778335
Chr13:9878529-9878529	0	1	Intergenic	0.778335
Chr13:990524-990524	0	1	Intergenic	0.778335
Chr13:9952316-9952316	0	1	Intergenic	0.778335
Chr13:11528928-11528928	0	1	Intergenic	0.778335
Chr13:11584209-11584209	0	1	Intergenic	0.778335
Chr13:12617418-12617418	0	1	Intergenic	0.778335
Chr13:13480792-13480792	0	1	Intergenic	0.778335
Chr13:15372360-15372360	0	1	Intergenic	0.778335
Chr13:1567099-1567099	0	1	Intergenic	0.778335
Chr13:17139207-17139207	0	1	Intergenic	0.778335
Chr13:17737162-17737162	0	1	Intergenic	0.778335
Chr13:1785417-1785417	0	1	Intergenic	0.778335
Chr13:18576286-18576286	0	1	Glyma.13G079200.Wm82.a2.v1|Chr13:18577742-18580774	0.778335
Chr13:18830654-18830654	0	1	Intergenic	0.778335
Chr13:18861698-18861698	0	1	Glyma.13G081000.Wm82.a2.v1|Chr13:18860685-18865783	0.778335
Chr13:19327125-19327125	0	1	Intergenic	0.778335
Chr14:20703088-20703088	0	1	Intergenic	0.778335
Chr14:21140622-21140622	0	1	Intergenic	0.778335
Chr14:21153330-21153330	0	1	Intergenic	0.778335
Chr14:21209641-21209641	0	1	Intergenic	0.778335
Chr14:22878527-22878527	0	1	Intergenic	0.778335
Chr14:23026290-23026290	0	1	Intergenic	0.778335
Chr14:23950410-23950410	0	1	Intergenic	0.778335
Chr14:24209070-24209070	0	1	Intergenic	0.778335
Chr14:24814526-24814526	0	1	Intergenic	0.778335
Chr14:24954949-24954949	0	1	Intergenic	0.778335
Chr14:25121572-25121572	0	1	Intergenic	0.778335
Chr14:25695855-25695855	0	1	Intergenic	0.778335
Chr14:26097521-26097521	0	1	Intergenic	0.778335
Chr14:27420642-27420642	0	1	Intergenic	0.778335
Chr14:27832208-27832208	0	1	Intergenic	0.778335
Chr14:28319355-28319355	0	1	Intergenic	0.778335
Chr14:28779257-28779257	0	1	Intergenic	0.778335
Chr14:29828333-29828333	0	1	Intergenic	0.778335
Chr14:31911161-31911161	0	1	Glyma.14G148300.Wm82.a2.v1|Chr14:31907047-31912155	0.778335
Chr14:31957472-31957472	0	1	Intergenic	0.778335
Chr14:34500885-34500885	0	1	Intergenic	0.778335
Chr14:35108713-35108713	0	1	Intergenic	0.778335
Chr14:36804986-36804986	0	1	Intergenic	0.778335
Chr14:37633570-37633570	0	1	Intergenic	0.778335
Chr14:39057409-39057409	0	1	Intergenic	0.778335
Chr14:39699371-39699371	0	1	Intergenic	0.778335
Chr14:40434468-40434468	0	1	Glyma.14G164100.Wm82.a2.v1|Chr14:40434894-40435912	0.778335
Chr14:41406938-41406938	0	1	Intergenic	0.778335
Chr14:5291901-5291901	0	1	Glyma.14G064500.Wm82.a2.v1|Chr14:5283217-5291502	0.778335
Chr14:5755003-5755003	0	1	Glyma.14G068700.Wm82.a2.v1|Chr14:5754217-5758767	0.778335
Chr14:5826954-5826954	0	1	Glyma.14G069600.Wm82.a2.v1|Chr14:5828443-5832754	0.778335
Chr14:11202054-11202054	0	1	Intergenic	0.778335
Chr14:12778661-12778661	0	1	Intergenic	0.778335
Chr14:14922328-14922328	0	1	Intergenic	0.778335
Chr14:17090004-17090004	0	1	Intergenic	0.778335
Chr14:17182411-17182411	0	1	Intergenic	0.778335
Chr14:17516673-17516673	0	1	Intergenic	0.778335
Chr14:17825926-17825926	0	1	Intergenic	0.778335
Chr14:18233091-18233091	0	1	Intergenic	0.778335
Chr14:18518607-18518607	0	1	Glyma.14G123400.Wm82.a2.v1|Chr14:18516789-18520179	0.778335
Chr14:19319653-19319653	0	1	Intergenic	0.778335
Chr15:22780133-22780133	0	1	Intergenic	0.778335
Chr15:22922370-22922370	0	1	Intergenic	0.778335
Chr15:23222014-23222014	0	1	Intergenic	0.778335
Chr15:23847826-23847826	0	1	Intergenic	0.778335
Chr15:23912924-23912924	0	1	Intergenic	0.778335
Chr15:24003380-24003380	0	1	Intergenic	0.778335
Chr15:24088356-24088356	0	1	Intergenic	0.778335
Chr15:24298407-24298407	0	1	Intergenic	0.778335
Chr15:24445805-24445805	0	1	Intergenic	0.778335
Chr15:25142095-25142095	0	1	Intergenic	0.778335
Chr15:25212289-25212289	0	1	Intergenic	0.778335
Chr15:26194505-26194505	0	1	Intergenic	0.778335
Chr15:26781465-26781465	0	1	Intergenic	0.778335
Chr15:26901671-26901671	0	1	Intergenic	0.778335
Chr15:26966244-26966244	0	1	Intergenic	0.778335
Chr15:27393669-27393669	0	1	Glyma.15G205100.Wm82.a2.v1|Chr15:27393573-27396140	0.778335
Chr15:27644738-27644738	0	1	Intergenic	0.778335
Chr15:27667885-27667885	0	1	Intergenic	0.778335
Chr15:28641896-28641896	0	1	Intergenic	0.778335
Chr15:28680405-28680405	0	1	Intergenic	0.778335
Chr15:28746034-28746034	0	1	Intergenic	0.778335
Chr15:29279841-29279841	0	1	Intergenic	0.778335
Chr15:29736177-29736177	0	1	Intergenic	0.778335
Chr15:29745020-29745020	0	1	Intergenic	0.778335
Chr15:30143680-30143680	0	1	Intergenic	0.778335
Chr15:30230380-30230380	0	1	Intergenic	0.778335
Chr15:30364401-30364401	0	1	Intergenic	0.778335
Chr15:30835117-30835117	0	1	Intergenic	0.778335
Chr15:31102897-31102897	0	1	Intergenic	0.778335
Chr15:31533365-31533365	0	1	Intergenic	0.778335
Chr15:31646774-31646774	0	1	Intergenic	0.778335
Chr15:31800210-31800210	0	1	Intergenic	0.778335
Chr15:31937736-31937736	0	1	Intergenic	0.778335
Chr15:31954170-31954170	0	1	Intergenic	0.778335
Chr15:31976471-31976471	0	1	Intergenic	0.778335
Chr15:32512693-32512693	0	1	Intergenic	0.778335
Chr15:32551932-32551932	0	1	Intergenic	0.778335
Chr15:33319792-33319792	0	1	Intergenic	0.778335
Chr15:33327239-33327239	0	1	Intergenic	0.778335
Chr15:33983116-33983116	0	1	Intergenic	0.778335
Chr15:34119852-34119852	0	1	Intergenic	0.778335
Chr15:34541766-34541766	0	1	Intergenic	0.778335
Chr15:34590852-34590852	0	1	Intergenic	0.778335
Chr15:34785808-34785808	0	1	Intergenic	0.778335
Chr15:34928509-34928509	0	1	Intergenic	0.778335
Chr15:34943744-34943744	0	1	Intergenic	0.778335
Chr15:35211809-35211809	0	1	Intergenic	0.778335
Chr15:35520388-35520388	0	1	Intergenic	0.778335
Chr15:36418757-36418757	0	1	Intergenic	0.778335
Chr15:36906895-36906895	0	1	Intergenic	0.778335
Chr15:37293707-37293707	0	1	Intergenic	0.778335
Chr15:38346383-38346383	0	1	Intergenic	0.778335
Chr15:38493164-38493164	0	1	Intergenic	0.778335
Chr15:39060905-39060905	0	1	Intergenic	0.778335
Chr15:41111379-41111379	0	1	Intergenic	0.778335
Chr15:41152784-41152784	0	1	Intergenic	0.778335
Chr15:41189532-41189532	0	1	Intergenic	0.778335
Chr15:42381241-42381241	0	1	Intergenic	0.778335
Chr15:42541619-42541619	0	1	Intergenic	0.778335
Chr15:42716968-42716968	0	1	Intergenic	0.778335
Chr15:42919075-42919075	0	1	Intergenic	0.778335
Chr15:43885278-43885278	0	1	Intergenic	0.778335
Chr15:4405273-4405273	0	1	Glyma.15G056700.Wm82.a2.v1|Chr15:4407110-4407490	0.778335
Chr15:46034950-46034950	0	1	Intergenic	0.778335
Chr15:6300945-6300945	0	1	Glyma.15G082700.Wm82.a2.v1|Chr15:6300425-6302324	0.778335
Chr15:11868513-11868513	0	1	Intergenic	0.778335
Chr15:13869334-13869334	0	1	Intergenic	0.778335
Chr15:14855275-14855275	0	1	Intergenic	0.778335
Chr15:15741938-15741938	0	1	Glyma.15G172300.Wm82.a2.v1|Chr15:15733581-15745095	0.778335
Chr15:16442529-16442529	0	1	Intergenic	0.778335
Chr16:20001645-20001645	0	1	Intergenic	0.778335
Chr16:20009156-20009156	0	1	Intergenic	0.778335
Chr16:20168924-20168924	0	1	Intergenic	0.778335
Chr16:20686606-20686606	0	1	Intergenic	0.778335
Chr16:21471926-21471926	0	1	Intergenic	0.778335
Chr16:21805661-21805661	0	1	Intergenic	0.778335
Chr16:23074866-23074866	0	1	Intergenic	0.778335
Chr16:23375150-23375150	0	1	Intergenic	0.778335
Chr16:23386101-23386101	0	1	Intergenic	0.778335
Chr16:23394656-23394656	0	1	Intergenic	0.778335
Chr16:23582553-23582553	0	1	Intergenic	0.778335
Chr16:23682824-23682824	0	1	Intergenic	0.778335
Chr16:23911349-23911349	0	1	Intergenic	0.778335
Chr16:24206329-24206329	0	1	Intergenic	0.778335
Chr16:33922353-33922353	0	1	Glyma.16G178300.Wm82.a2.v1|Chr16:33921188-33922680	0.778335
Chr16:37382527-37382527	0	1	Glyma.16G216900.Wm82.a2.v1|Chr16:37382318-37385351	0.778335
Chr16:3799617-3799617	0	1	Intergenic	0.778335
Chr16:4440667-4440667	0	1	Glyma.16G046700.Wm82.a2.v1|Chr16:4439905-4444017	0.778335
Chr16:746183-746183	0	1	Intergenic	0.778335
Chr16:8616118-8616118	0	1	Intergenic	0.778335
Chr16:9455998-9455998	0	1	Glyma.16G083200.Wm82.a2.v1|Chr16:9440570-9461607	0.778335
Chr16:9626618-9626618	0	1	Intergenic	0.778335
Chr16:10219800-10219800	0	1	Intergenic	0.778335
Chr16:10833578-10833578	0	1	Intergenic	0.778335
Chr16:11275868-11275868	0	1	Intergenic	0.778335
Chr16:11541065-11541065	0	1	Intergenic	0.778335
Chr16:11678998-11678998	0	1	Intergenic	0.778335
Chr16:11772372-11772372	0	1	Intergenic	0.778335
Chr16:12579185-12579185	0	1	Intergenic	0.778335
Chr16:13020513-13020513	0	1	Intergenic	0.778335
Chr16:13118768-13118768	0	1	Intergenic	0.778335
Chr16:13182352-13182352	0	1	Intergenic	0.778335
Chr16:13438761-13438761	0	1	Intergenic	0.778335
Chr16:13518656-13518656	0	1	Intergenic	0.778335
Chr16:14883715-14883715	0	1	Intergenic	0.778335
Chr16:15541560-15541560	0	1	Intergenic	0.778335
Chr16:15610592-15610592	0	1	Intergenic	0.778335
Chr16:15695717-15695717	0	1	Intergenic	0.778335
Chr16:16068196-16068196	0	1	Intergenic	0.778335
Chr16:16099491-16099491	0	1	Intergenic	0.778335
Chr16:16590790-16590790	0	1	Intergenic	0.778335
Chr16:16609326-16609326	0	1	Intergenic	0.778335
Chr16:17397409-17397409	0	1	Intergenic	0.778335
Chr16:1775882-1775882	0	1	Glyma.16G019700.Wm82.a2.v1|Chr16:1775904-1779170	0.778335
Chr16:18724462-18724462	0	1	Intergenic	0.778335
Chr16:19545763-19545763	0	1	Intergenic	0.778335
Chr16:19557604-19557604	0	1	Intergenic	0.778335
Chr16:19587041-19587041	0	1	Intergenic	0.778335
Chr17:20403569-20403569	0	1	Intergenic	0.778335
Chr17:20438578-20438578	0	1	Intergenic	0.778335
Chr17:20780378-20780378	0	1	Intergenic	0.778335
Chr17:21029293-21029293	0	1	Intergenic	0.778335
Chr17:21756084-21756084	0	1	Intergenic	0.778335
Chr17:21793298-21793298	0	1	Intergenic	0.778335
Chr17:21871702-21871702	0	1	Intergenic	0.778335
Chr17:21907837-21907837	0	1	Intergenic	0.778335
Chr17:22323989-22323989	0	1	Intergenic	0.778335
Chr17:23369543-23369543	0	1	Intergenic	0.778335
Chr17:24262394-24262394	0	1	Intergenic	0.778335
Chr17:24295208-24295208	0	1	Intergenic	0.778335
Chr17:24556497-24556497	0	1	Intergenic	0.778335
Chr17:24666699-24666699	0	1	Intergenic	0.778335
Chr17:24703627-24703627	0	1	Intergenic	0.778335
Chr17:24780163-24780163	0	1	Intergenic	0.778335
Chr17:24898587-24898587	0	1	Intergenic	0.778335
Chr17:24931589-24931589	0	1	Intergenic	0.778335
Chr17:25792790-25792790	0	1	Intergenic	0.778335
Chr17:25862840-25862840	0	1	Intergenic	0.778335
Chr17:25891898-25891898	0	1	Intergenic	0.778335
Chr17:26207769-26207769	0	1	Glyma.17G189700.Wm82.a2.v1|Chr17:26201401-26207803	0.778335
Chr17:26610146-26610146	0	1	Intergenic	0.778335
Chr17:26831732-26831732	0	1	Intergenic	0.778335
Chr17:26861476-26861476	0	1	Intergenic	0.778335
Chr17:27117861-27117861	0	1	Intergenic	0.778335
Chr17:28214236-28214236	0	1	Intergenic	0.778335
Chr17:28248004-28248004	0	1	Intergenic	0.778335
Chr17:28349020-28349020	0	1	Intergenic	0.778335
Chr17:29082090-29082090	0	1	Intergenic	0.778335
Chr17:29451732-29451732	0	1	Intergenic	0.778335
Chr17:29596796-29596796	0	1	Intergenic	0.778335
Chr17:29625080-29625080	0	1	Intergenic	0.778335
Chr17:30596104-30596104	0	1	Intergenic	0.778335
Chr17:31775222-31775222	0	1	Intergenic	0.778335
Chr17:32757065-32757065	0	1	Intergenic	0.778335
Chr17:33681341-33681341	0	1	Intergenic	0.778335
Chr17:34796235-34796235	0	1	Intergenic	0.778335
Chr17:35607723-35607723	0	1	Intergenic	0.778335
Chr17:35945154-35945154	0	1	Intergenic	0.778335
Chr17:1394939-1394939	0	1	Glyma.17G018600.Wm82.a2.v1|Chr17:1396210-1397975	0.778335
Chr17:15255933-15255933	0	1	Glyma.17G166900.Wm82.a2.v1|Chr17:15254236-15258810	0.778335
Chr17:16625739-16625739	0	1	Intergenic	0.778335
Chr17:17210863-17210863	0	1	Intergenic	0.778335
Chr17:17299313-17299313	0	1	Intergenic	0.778335
Chr17:17565495-17565495	0	1	Intergenic	0.778335
Chr17:19522354-19522354	0	1	Intergenic	0.778335
Chr17:19854147-19854147	0	1	Intergenic	0.778335
Chr18:20015208-20015208	0	1	Intergenic	0.778335
Chr18:20077820-20077820	0	1	Glyma.18G136600.Wm82.a2.v1|Chr18:20070437-20087424	0.778335
Chr18:20870857-20870857	0	1	Intergenic	0.778335
Chr18:20893220-20893220	0	1	Intergenic	0.778335
Chr18:21723558-21723558	0	1	Intergenic	0.778335
Chr18:21807497-21807497	0	1	Intergenic	0.778335
Chr18:21921036-21921036	0	1	Glyma.18G141500.Wm82.a2.v1|Chr18:21917438-21922118	0.778335
Chr18:22040907-22040907	0	1	Intergenic	0.778335
Chr18:22760615-22760615	0	1	Intergenic	0.778335
Chr18:22972473-22972473	0	1	Intergenic	0.778335
Chr18:23749712-23749712	0	1	Intergenic	0.778335
Chr18:24502960-24502960	0	1	Intergenic	0.778335
Chr18:26535879-26535879	0	1	Intergenic	0.778335
Chr18:27286355-27286355	0	1	Intergenic	0.778335
Chr18:27689503-27689503	0	1	Intergenic	0.778335
Chr18:28514614-28514614	0	1	Intergenic	0.778335
Chr18:28846315-28846315	0	1	Intergenic	0.778335
Chr18:29111297-29111297	0	1	Intergenic	0.778335
Chr18:29462059-29462059	0	1	Intergenic	0.778335
Chr18:29709605-29709605	0	1	Intergenic	0.778335
Chr18:30579205-30579205	0	1	Intergenic	0.778335
Chr18:30732779-30732779	0	1	Intergenic	0.778335
Chr18:33776203-33776203	0	1	Intergenic	0.778335
Chr18:34632647-34632647	0	1	Intergenic	0.778335
Chr18:34797705-34797705	0	1	Intergenic	0.778335
Chr18:36028670-36028670	0	1	Intergenic	0.778335
Chr18:37941176-37941176	0	1	Intergenic	0.778335
Chr18:38034665-38034665	0	1	Intergenic	0.778335
Chr18:39433180-39433180	0	1	Intergenic	0.778335
Chr18:39835156-39835156	0	1	Intergenic	0.778335
Chr18:40444985-40444985	0	1	Intergenic	0.778335
Chr18:41550400-41550400	0	1	Intergenic	0.778335
Chr18:42576991-42576991	0	1	Intergenic	0.778335
Chr18:44401237-44401237	0	1	Glyma.18G184400.Wm82.a2.v1|Chr18:44401734-44407633	0.778335
Chr18:45452214-45452214	0	1	Intergenic	0.778335
Chr18:45506049-45506049	0	1	Intergenic	0.778335
Chr18:46859520-46859520	0	1	Glyma.18G195000.Wm82.a2.v1|Chr18:46858462-46861415	0.778335
Chr18:47508704-47508704	0	1	Intergenic	0.778335
Chr18:47600584-47600584	0	1	Intergenic	0.778335
Chr18:48401910-48401910	0	1	Glyma.18G202900.Wm82.a2.v1|Chr18:48401099-48401797	0.778335
Chr18:49691984-49691984	0	1	Glyma.18G210600.Wm82.a2.v1|Chr18:49690288-49692778	0.778335
Chr18:50130321-50130321	0	1	Glyma.18G214600.Wm82.a2.v1|Chr18:50130172-50131295	0.778335
Chr18:50145390-50145390	0	1	Intergenic	0.778335
Chr18:50164792-50164792	0	1	Glyma.18G214800.Wm82.a2.v1|Chr18:50165772-50170824	0.778335
Chr18:50171076-50171076	0	1	Glyma.18G214800.Wm82.a2.v1|Chr18:50165772-50170824	0.778335
Chr18:50198427-50198427	0	1	Intergenic	0.778335
Chr18:50479671-50479671	0	1	Glyma.18G217500.Wm82.a2.v1|Chr18:50471921-50478590	0.778335
Chr18:51531491-51531491	0	1	Glyma.18G226500.Wm82.a2.v1|Chr18:51507715-51550797	0.778335
Chr18:51599272-51599272	0	1	Glyma.18G226800.Wm82.a2.v1|Chr18:51598851-51607460	0.778335
Chr18:51700074-51700074	0	1	Glyma.18G227900.Wm82.a2.v1|Chr18:51700817-51705989	0.778335
Chr18:51803203-51803203	0	1	Glyma.18G228800.Wm82.a2.v1|Chr18:51803088-51808073	0.778335
Chr18:53048046-53048046	0	1	Glyma.18G242000.Wm82.a2.v1|Chr18:53044479-53048545	0.778335
Chr18:54014697-54014697	0	1	Glyma.18G253800.Wm82.a2.v1|Chr18:54010785-54015096	0.778335
Chr18:54214410-54214410	0	1	Glyma.18G256000.Wm82.a2.v1|Chr18:54212717-54215640	0.778335
Chr18:54418890-54418890	0	1	Glyma.18G258700.Wm82.a2.v1|Chr18:54416983-54419330	0.778335
Chr18:54780553-54780553	0	1	Glyma.18G261900.Wm82.a2.v1|Chr18:54775190-54781535	0.778335
Chr18:55155955-55155955	0	1	Glyma.18G267100.Wm82.a2.v1|Chr18:55151772-55154403	0.778335
Chr18:55433210-55433210	0	1	Glyma.18G270800.Wm82.a2.v1|Chr18:55430161-55433573	0.778335
Chr18:55449317-55449317	0	1	Glyma.18G271000.Wm82.a2.v1|Chr18:55447085-55449676	0.778335
Chr18:55468835-55468835	0	1	Glyma.18G271200.Wm82.a2.v1|Chr18:55466634-55469198	0.778335
Chr18:55574195-55574195	0	1	Glyma.18G273000.Wm82.a2.v1|Chr18:55575628-55582063	0.778335
Chr18:56593907-56593907	0	1	Glyma.18G285600.Wm82.a2.v1|Chr18:56587214-56592400	0.778335
Chr18:56713190-56713190	0	1	Glyma.18G287100.Wm82.a2.v1|Chr18:56710302-56713686	0.778335
Chr18:56895296-56895296	0	1	Glyma.18G289500.Wm82.a2.v1|Chr18:56896694-56900547	0.778335
Chr18:57875966-57875966	0	1	Intergenic	0.778335
Chr18:10414153-10414153	0	1	Intergenic	0.778335
Chr18:11091406-11091406	0	1	Intergenic	0.778335
Chr18:13029062-13029062	0	1	Intergenic	0.778335
Chr18:13482399-13482399	0	1	Intergenic	0.778335
Chr18:15692325-15692325	0	1	Intergenic	0.778335
Chr18:15855219-15855219	0	1	Intergenic	0.778335
Chr18:16636434-16636434	0	1	Intergenic	0.778335
Chr18:16663998-16663998	0	1	Intergenic	0.778335
Chr18:17506710-17506710	0	1	Intergenic	0.778335
Chr18:17585931-17585931	0	1	Intergenic	0.778335
Chr18:18018134-18018134	0	1	Intergenic	0.778335
Chr18:18786162-18786162	0	1	Intergenic	0.778335
Chr18:18923358-18923358	0	1	Intergenic	0.778335
Chr18:19045645-19045645	0	1	Intergenic	0.778335
Chr18:19538870-19538870	0	1	Intergenic	0.778335
Chr18:19828974-19828974	0	1	Intergenic	0.778335
Chr19:2032710-2032710	0	1	Glyma.19G019100.Wm82.a2.v1|Chr19:2014010-2036015	0.778335
Chr19:20338404-20338404	0	1	Intergenic	0.778335
Chr19:20692527-20692527	0	1	Intergenic	0.778335
Chr19:20889456-20889456	0	1	Intergenic	0.778335
Chr19:21159428-21159428	0	1	Intergenic	0.778335
Chr19:21264634-21264634	0	1	Intergenic	0.778335
Chr19:21450785-21450785	0	1	Intergenic	0.778335
Chr19:21477501-21477501	0	1	Intergenic	0.778335
Chr19:22191678-22191678	0	1	Intergenic	0.778335
Chr19:22323700-22323700	0	1	Intergenic	0.778335
Chr19:22628335-22628335	0	1	Intergenic	0.778335
Chr19:23872783-23872783	0	1	Intergenic	0.778335
Chr19:25607573-25607573	0	1	Intergenic	0.778335
Chr19:25772101-25772101	0	1	Intergenic	0.778335
Chr19:26635220-26635220	0	1	Intergenic	0.778335
Chr19:26710701-26710701	0	1	Intergenic	0.778335
Chr19:27868188-27868188	0	1	Intergenic	0.778335
Chr19:28023863-28023863	0	1	Intergenic	0.778335
Chr19:28362236-28362236	0	1	Glyma.19G078800.Wm82.a2.v1|Chr19:28360285-28361554	0.778335
Chr19:28454239-28454239	0	1	Intergenic	0.778335
Chr19:28716725-28716725	0	1	Intergenic	0.778335
Chr19:29234448-29234448	0	1	Intergenic	0.778335
Chr19:29525776-29525776	0	1	Intergenic	0.778335
Chr19:30942714-30942714	0	1	Intergenic	0.778335
Chr19:30973727-30973727	0	1	Intergenic	0.778335
Chr19:3107766-3107766	0	1	Intergenic	0.778335
Chr19:31496364-31496364	0	1	Intergenic	0.778335
Chr19:31746927-31746927	0	1	Intergenic	0.778335
Chr19:31900028-31900028	0	1	Intergenic	0.778335
Chr19:41732503-41732503	0	1	Glyma.19G156900.Wm82.a2.v1|Chr19:41733799-41736875	0.778335
Chr19:44702156-44702156	0	1	Glyma.19G189000.Wm82.a2.v1|Chr19:44703483-44705757	0.778335
Chr19:45670590-45670590	0	1	Intergenic	0.778335
Chr19:46912848-46912848	0	1	Glyma.19G216100.Wm82.a2.v1|Chr19:46912660-46920788	0.778335
Chr19:47602217-47602217	0	1	Intergenic	0.778335
Chr19:47849860-47849860	0	1	Glyma.19G226800.Wm82.a2.v1|Chr19:47848956-47849926	0.778335
Chr19:47995653-47995653	0	1	Intergenic	0.778335
Chr19:48028501-48028501	0	1	Glyma.19G229100.Wm82.a2.v1|Chr19:48027866-48030958	0.778335
Chr19:48084443-48084443	0	1	Glyma.19G230000.Wm82.a2.v1|Chr19:48084644-48087743	0.778335
Chr19:48092271-48092271	0	1	Glyma.19G230100.Wm82.a2.v1|Chr19:48093731-48099790	0.778335
Chr19:48094415-48094415	0	1	Glyma.19G230100.Wm82.a2.v1|Chr19:48093731-48099790	0.778335
Chr19:48094652-48094652	0	1	Glyma.19G230100.Wm82.a2.v1|Chr19:48093731-48099790	0.778335
Chr19:48096303-48096303	0	1	Glyma.19G230100.Wm82.a2.v1|Chr19:48093731-48099790	0.778335
Chr19:48097667-48097667	0	1	Glyma.19G230100.Wm82.a2.v1|Chr19:48093731-48099790	0.778335
Chr19:48140568-48140568	0	1	Glyma.19G230600.Wm82.a2.v1|Chr19:48140101-48144083	0.778335
Chr19:48143620-48143620	0	1	Glyma.19G230600.Wm82.a2.v1|Chr19:48140101-48144083	0.778335
Chr19:48162169-48162169	0	1	Glyma.19G230900.Wm82.a2.v1|Chr19:48160247-48162874	0.778335
Chr19:48204274-48204274	0	1	Glyma.19G231400.Wm82.a2.v1|Chr19:48202472-48205213	0.778335
Chr19:48224572-48224572	0	1	Glyma.19G231800.Wm82.a2.v1|Chr19:48224250-48225913	0.778335
Chr19:48277907-48277907	0	1	Intergenic	0.778335
Chr19:48704172-48704172	0	1	Intergenic	0.778335
Chr19:48713032-48713032	0	1	Intergenic	0.778335
Chr19:49241897-49241897	0	1	Glyma.19G245500.Wm82.a2.v1|Chr19:49241284-49242718	0.778335
Chr19:49949429-49949429	0	1	Glyma.19G254800.Wm82.a2.v1|Chr19:49949239-49952046	0.778335
Chr19:50435513-50435513	0	1	Glyma.19G261200.Wm82.a2.v1|Chr19:50422647-50435379	0.778335
Chr19:50526065-50526065	0	1	Glyma.19G262200.Wm82.a2.v1|Chr19:50524254-50525038	0.778335
Chr19:7061767-7061767	0	1	Intergenic	0.778335
Chr19:8406031-8406031	0	1	Intergenic	0.778335
Chr19:9493235-9493235	0	1	Intergenic	0.778335
Chr19:9636650-9636650	0	1	Intergenic	0.778335
Chr19:9934204-9934204	0	1	Intergenic	0.778335
Chr19:10051666-10051666	0	1	Intergenic	0.778335
Chr19:10409005-10409005	0	1	Intergenic	0.778335
Chr19:10812712-10812712	0	1	Intergenic	0.778335
Chr19:11653380-11653380	0	1	Intergenic	0.778335
Chr19:12727364-12727364	0	1	Intergenic	0.778335
Chr19:13642448-13642448	0	1	Intergenic	0.778335
Chr19:13689963-13689963	0	1	Intergenic	0.778335
Chr19:13800463-13800463	0	1	Intergenic	0.778335
Chr19:13852763-13852763	0	1	Intergenic	0.778335
Chr19:14033150-14033150	0	1	Intergenic	0.778335
Chr19:14563493-14563493	0	1	Intergenic	0.778335
Chr19:14647860-14647860	0	1	Intergenic	0.778335
Chr19:14720037-14720037	0	1	Intergenic	0.778335
Chr19:15142133-15142133	0	1	Intergenic	0.778335
Chr19:15965005-15965005	0	1	Intergenic	0.778335
Chr19:16342904-16342904	0	1	Intergenic	0.778335
Chr19:16475488-16475488	0	1	Intergenic	0.778335
Chr19:17365461-17365461	0	1	Intergenic	0.778335
Chr19:17631414-17631414	0	1	Intergenic	0.778335
Chr19:18047375-18047375	0	1	Intergenic	0.778335
Chr19:18087294-18087294	0	1	Intergenic	0.778335
Chr19:18912536-18912536	0	1	Intergenic	0.778335
Chr19:19047874-19047874	0	1	Intergenic	0.778335
Chr19:19125236-19125236	0	1	Intergenic	0.778335
Chr19:19928065-19928065	0	1	Intergenic	0.778335
Chr20:2073067-2073067	0	1	Glyma.20G020200.Wm82.a2.v1|Chr20:2073367-2079248	0.778335
Chr20:21095340-21095340	0	1	Intergenic	0.778335
Chr20:22003585-22003585	0	1	Intergenic	0.778335
Chr20:22080715-22080715	0	1	Intergenic	0.778335
Chr20:22114649-22114649	0	1	Intergenic	0.778335
Chr20:22175894-22175894	0	1	Intergenic	0.778335
Chr20:23541782-23541782	0	1	Intergenic	0.778335
Chr20:23579611-23579611	0	1	Intergenic	0.778335
Chr20:24000908-24000908	0	1	Intergenic	0.778335
Chr20:24139855-24139855	0	1	Intergenic	0.778335
Chr20:24366425-24366425	0	1	Intergenic	0.778335
Chr20:26516589-26516589	0	1	Intergenic	0.778335
Chr20:26694619-26694619	0	1	Intergenic	0.778335
Chr20:26951869-26951869	0	1	Intergenic	0.778335
Chr20:27216981-27216981	0	1	Intergenic	0.778335
Chr20:28522885-28522885	0	1	Intergenic	0.778335
Chr20:28756706-28756706	0	1	Intergenic	0.778335
Chr20:28820509-28820509	0	1	Intergenic	0.778335
Chr20:28920256-28920256	0	1	Intergenic	0.778335
Chr20:29001310-29001310	0	1	Intergenic	0.778335
Chr20:29105095-29105095	0	1	Intergenic	0.778335
Chr20:31716920-31716920	0	1	Intergenic	0.778335
Chr20:31952819-31952819	0	1	Intergenic	0.778335
Chr20:32052450-32052450	0	1	Intergenic	0.778335
Chr20:32154226-32154226	0	1	Intergenic	0.778335
Chr20:32343898-32343898	0	1	Intergenic	0.778335
Chr20:32646493-32646493	0	1	Intergenic	0.778335
Chr20:42326361-42326361	0	1	Intergenic	0.778335
Chr20:42657217-42657217	0	1	Glyma.20G188000.Wm82.a2.v1|Chr20:42654896-42657088	0.778335
Chr20:5621837-5621837	0	1	Intergenic	0.778335
Chr20:5640296-5640296	0	1	Intergenic	0.778335
Chr20:7366151-7366151	0	1	Intergenic	0.778335
Chr20:10184009-10184009	0	1	Intergenic	0.778335
Chr20:11658095-11658095	0	1	Intergenic	0.778335
Chr20:11703097-11703097	0	1	Intergenic	0.778335
Chr20:11972277-11972277	0	1	Intergenic	0.778335
Chr20:12666078-12666078	0	1	Intergenic	0.778335
Chr20:12698420-12698420	0	1	Intergenic	0.778335
Chr20:1322270-1322270	0	1	Glyma.20G014400.Wm82.a2.v1|Chr20:1322447-1326577	0.778335
Chr20:13364214-13364214	0	1	Intergenic	0.778335
Chr20:13890488-13890488	0	1	Intergenic	0.778335
Chr20:13934448-13934448	0	1	Intergenic	0.778335
Chr20:13966958-13966958	0	1	Intergenic	0.778335
Chr20:14506741-14506741	0	1	Intergenic	0.778335
Chr20:15027035-15027035	0	1	Intergenic	0.778335
Chr20:15712473-15712473	0	1	Intergenic	0.778335
Chr20:15916607-15916607	0	1	Intergenic	0.778335
Chr20:15990763-15990763	0	1	Intergenic	0.778335
Chr20:16218079-16218079	0	1	Intergenic	0.778335
Chr20:16577754-16577754	0	1	Intergenic	0.778335
Chr20:17120698-17120698	0	1	Intergenic	0.778335
Chr20:17205707-17205707	0	1	Intergenic	0.778335
Chr20:17758820-17758820	0	1	Intergenic	0.778335
Chr20:17963781-17963781	0	1	Intergenic	0.778335
Chr20:18279730-18279730	0	1	Intergenic	0.778335
Chr20:18288424-18288424	0	1	Intergenic	0.778335
Chr20:18319183-18319183	0	1	Intergenic	0.778335
Chr20:18626977-18626977	0	1	Intergenic	0.778335
Chr20:18753818-18753818	0	1	Intergenic	0.778335
Chr20:18803366-18803366	0	1	Intergenic	0.778335
Chr20:18887084-18887084	0	1	Intergenic	0.778335
Chr20:1894905-1894905	0	1	Glyma.20G018200.Wm82.a2.v1|Chr20:1893421-1896227	0.778335
Chr20:19372690-19372690	0	1	Intergenic	0.778335
Chr20:19613058-19613058	0	1	Intergenic	0.778335
scaffold_115:18712-18712	0	1	Intergenic	0.778335
scaffold_129:8454-8454	0	1	Intergenic	0.778335
scaffold_131:202768-202768	0	1	Intergenic	0.778335
scaffold_146:32331-32331	0	1	Intergenic	0.778335
scaffold_21:2077446-2077446	0	1	Intergenic	0.778335
scaffold_21:2178974-2178974	0	1	Intergenic	0.778335
scaffold_21:1137701-1137701	0	1	Intergenic	0.778335
scaffold_21:1179624-1179624	0	1	Intergenic	0.778335
scaffold_21:1574602-1574602	0	1	Intergenic	0.778335
scaffold_22:417153-417153	0	1	Intergenic	0.778335
scaffold_22:611495-611495	0	1	Intergenic	0.778335
scaffold_22:625015-625015	0	1	Intergenic	0.778335
scaffold_22:750922-750922	0	1	Intergenic	0.778335
scaffold_22:784064-784064	0	1	Intergenic	0.778335
scaffold_22:141556-141556	0	1	Intergenic	0.778335
scaffold_25:255780-255780	0	1	Intergenic	0.778335
scaffold_25:351789-351789	0	1	Intergenic	0.778335
scaffold_25:688285-688285	0	1	Intergenic	0.778335
scaffold_26:709858-709858	0	1	Intergenic	0.778335
scaffold_27:401707-401707	0	1	Intergenic	0.778335
scaffold_341:7650-7650	0	1	Intergenic	0.778335
scaffold_347:2163-2163	0	1	Intergenic	0.778335
scaffold_347:8261-8261	0	1	Intergenic	0.778335
scaffold_35:294529-294529	0	1	Intergenic	0.778335
scaffold_35:387710-387710	0	1	Intergenic	0.778335
scaffold_351:7774-7774	0	1	Intergenic	0.778335
scaffold_36:77645-77645	0	1	Intergenic	0.778335
scaffold_369:4954-4954	0	1	Intergenic	0.778335
scaffold_396:3892-3892	0	1	Intergenic	0.778335
scaffold_407:6871-6871	0	1	Intergenic	0.778335
scaffold_408:5210-5210	0	1	Intergenic	0.778335
scaffold_41:175776-175776	0	1	Intergenic	0.778335
scaffold_445:6555-6555	0	1	Intergenic	0.778335
scaffold_455:10045-10045	0	1	Intergenic	0.778335
scaffold_465:5151-5151	0	1	Intergenic	0.778335
scaffold_47:173326-173326	0	1	Intergenic	0.778335
scaffold_54:73535-73535	0	1	Intergenic	0.778335
scaffold_65:19719-19719	0	1	Intergenic	0.778335
scaffold_74:47008-47008	0	1	Intergenic	0.778335
scaffold_768:6586-6586	0	1	Intergenic	0.778335
scaffold_87:24875-24875	0	1	Intergenic	0.778335

## Sheet: Table_S2
Supplemental Table S2. Three selected insertion sites and primer sequences for PCR validation for the soybean mutant line
Insertions	Primers	Gene ID	Annotation
Chr07:9579819-9579819	GCCAAATGGAATCAGATGCT+DsL	Glyma.07G101000	Homeobox domain (Homeobox)
Chr05:34654680-34654692	CACAACCTCACAGCAGGAAG+DsL	Glyma.05G152800	DnaJ homolog subfamily C member
Chr12:3904096-3904096	TCACCTCTAAGTCCAATGGGA+DsL	Glyma.12G054100	K01188 beta-glucosidase (E3.2.1.21)
DsL	GGGATGAAAGTAGGATGGGAAAATCCCG
Ac-F	CCATCCTTTGCAACCAAGTT
Ac-R	GAAGTGGAGGTCGATGGAAA

## Sheet: Table_S3
Supplemental Table S3. All the insertion sites identified in one Tnt1 mutant of Medicago truncatula
Chromosome	Start	End	Counts	Gene	P-value
Chr3	48089317	48089337	16	MTR_3g104420	3.81658e-07
Chr8	37076447	37076457	13	MTR_8g089230-MTR_8g089250	3.26243e-05
Chr5	37704441	37704462	13	MTR_5g087080	3.26243e-05
Chr3	33357289	33357335	12	MTR_3g073860	0.000126575
Chr5	24523483	24523513	11	MTR_5g459450	0.000457698
Chr2	8930479	8930491	10	MTR_2g025130	0.00153495
Chr3	43482725	43482760	10	MTR_3g095180	0.00153495
Chr4	52381522	52381541	10	MTR_4g126040	0.00153495
Chr5	6909152	6909162	9	MTR_5g018510	0.00474756
Chr1	8299023	8299032	9	MTR_1g025830-MTR_1g025810	0.00474756
Chr2	41626590	41626637	8	MTR_2g097467-MTR_2g097473	0.0134573
Chr2	21494461	21494482	8	MTR_2g048720	0.0134573
Chr3	35693040	35693097	8	MTR_3g079380-MTR_3g079390-MTR_3g079385	0.0134573
Chr2	38944253	38944263	7	MTR_2g090800	0.0347091
Chr5	5732459	5732464	7	Intergenic	0.0347091
Chr7	46343640	46343660	7	MTR_7g112650	0.0347091
Chr3	35694135	35694271	7	MTR_3g079380-MTR_3g079390-MTR_3g079385	0.0347091
Chr3	34899957	34899976	7	Intergenic	0.0347091
Chr3	30466583	30466595	7	MTR_3g067845	0.0347091
Chr7	38348155	38348162	7	ENSRNA049463577	0.0347091
Chr1	37750178	37750211	6	MTR_1g084790	0.0808018
Chr4	30789588	30789637	6	Intergenic	0.0808018
Chr3	50394634	50394755	6	MTR_3g109030	0.0808018
Chr4	45566843	45566853	6	MTR_4g109630	0.0808018
Chr1	40831540	40831579	6	MTR_1g090807	0.0808018
Chr4	55245468	55245562	6	MTR_4g132220	0.0808018
Chr2	6375321	6375328	5	MTR_2g019500-MTR_2g019510	0.168276
Chr1	29848674	29848715	5	Intergenic	0.168276
Chr5	32669609	32669616	5	Intergenic	0.168276
Chr4	45863338	45863349	5	MTR_4g112820	0.168276
Chr5	19912579	19912744	5	MTR_5g045370	0.168276
Chr7	35518584	35518591	5	MTR_7g090310	0.168276
Chr3	27249456	27249479	4	MTR_3g466300	0.310566
Chr4	42293824	42294009	4	MTR_4g102120	0.310566
Chr1	3822187	3822193	4	ENSRNA049439953-MTR_1g015390	0.310566
Chr7	46019689	46019692	4	MTR_7g111960	0.310566
Chr2	1239960	1239970	4	MTR_2g007990	0.310566
Chr3	44034118	44034132	4	Intergenic	0.310566
Chr1	52556972	52557112	4	MTR_1g116260-MTR_1g116270	0.310566
Chr2	28757075	28757105	4	MTR_2g069260	0.310566
Chr7	29967073	29967090	4	MTR_7g079080	0.310566
Chr4	50246836	50246845	4	MTR_4g121560-MTR_4g121570-MTR_4g121580	0.310566
Chr3	37705434	37705482	4	MTR_3g083540	0.310566
Chr4	36439612	36439618	4	MTR_4g091860	0.310566
Chr4	2579315	2579319	4	MTR_4g011030	0.310566
Chr3	38820818	38820923	4	MTR_3g085800	0.310566
Chr8	43395818	43395829	4	MTR_8g103030	0.310566
Chr8	44575920	44576082	4	MTR_8g105700	0.310566
Chr3	54864097	54864125	4	MTR_3g117280	0.310566
Chr3	38825791	38825806	4	MTR_3g085820	0.310566
Chr3	46683855	46683893	4	MTR_3g101410	0.310566
Chr6	20706095	20706101	3	MTR_6g060230	0.503449
Chr1	41912692	41912708	3	Intergenic	0.503449
Chr8	15853355	15853363	3	MTR_8g042020	0.503449
Chr3	8253642	8253654	3	MTR_3g026800-MTR_3g026790	0.503449
Chr5	29279309	29279314	3	MTR_5g069180	0.503449
Chr4	26672394	26672400	3	MTR_4g070810	0.503449
Chr5	32218848	32219007	3	MTR_5g075710	0.503449
Chr3	28210056	28210176	3	MTR_3g062470-MTR_3g062480	0.503449
Chr2	36042250	36042261	3	MTR_2g084925-MTR_2g084915	0.503449
Chr3	29643584	29643627	3	MTR_3g065605	0.503449
Chr1	2957546	2957550	3	Intergenic	0.503449
Chr1	34607437	34607442	3	MTR_1g077540	0.503449
Chr5	42262233	42262264	3	MTR_5g096630	0.503449
Chr7	40434604	40434612	3	MTR_7g100420	0.503449
Chr6	3573097	3573101	2	MTR_6g011890	0.71262
Chr1	42379756	42379757	2	MTR_1g094180	0.71262
Chr1	33430499	33430661	2	MTR_1g075480	0.71262
Chr1	17738683	17738685	2	MTR_1g047040	0.71262
Chr7	18259904	18259904	2	Intergenic	0.71262
Chr2	34429602	34429603	2	MTR_2g081950	0.71262
Chr7	42221492	42221506	2	MTR_7g104210-MTR_7g104220	0.71262
Chr1	5403145	5403180	2	MTR_1g018610	0.71262
Chr2	4642149	4642158	2	MTR_2g015590	0.71262
Chr3	40370951	40370951	2	Intergenic	0.71262
Chr2	37916163	37916191	2	MTR_2g089670	0.71262
Chr4	54082666	54082677	2	MTR_4g129770-MTR_4g129760	0.71262
Chr2	42935908	42935913	2	MTR_2g100020-MTR_2g100030	0.71262
Chr5	35281508	35281527	2	MTR_5g082150	0.71262
Chr6	3575130	3575133	2	MTR_6g012080-MTR_6g011890	0.71262
Chr1	11985077	11985145	2	Intergenic	0.71262
Chr4	42293607	42293655	2	MTR_4g102120	0.71262
Chr4	44313835	44313960	2	MTR_4g107270	0.71262
Chr7	41610920	41610922	2	MTR_7g102810	0.71262
Chr4	27968387	27968388	2	MTR_4g073700-MTR_4g073690	0.71262
Chr5	31292253	31292258	2	MTR_5g073530	0.71262
Chr1	12777997	12778003	2	Intergenic	0.71262
Chr2	7039831	7039834	2	MTR_2g020930	0.71262
Chr3	43807111	43807111	1	Intergenic	0.882745
Chr5	8151513	8151513	1	MTR_5g021210	0.882745
Chr7	35443052	35443052	1	MTR_7g090270	0.882745
Chr2	41626365	41626365	1	MTR_2g097467-MTR_2g097473	0.882745
Chr2	13336506	13336506	1	MTR_2g034780	0.882745
Chr8	42189820	42189820	1	Intergenic	0.882745
Chr4	50247118	50247118	1	MTR_4g121570-MTR_4g121580	0.882745
Chr4	55245681	55245681	1	MTR_4g132220	0.882745
Chr2	16518166	16518166	1	MTR_2g038020-MTR_2g038030	0.882745
Chrscaffold0028	125307	125307	1	Intergenic	0.882745
Chr5	18434530	18434530	1	Intergenic	0.882745
Chr7	41611229	41611229	1	MTR_7g102810	0.882745
Chr5	43386214	43386214	1	Intergenic	0.882745
Chr7	43345332	43345332	1	Intergenic	0.882745
Chr5	41149094	41149094	1	MTR_5g094220	0.882745
Chr1	32767577	32767577	1	MTR_1g073800	0.882745
Chr3	8088602	8088602	1	MTR_3g026280-MTR_3g026270	0.882745
Chr1	37750458	37750458	1	MTR_1g084790	0.882745
Chr7	27807958	27807958	1	MTR_7g074410-MTR_7g074415	0.882745
Chr7	48486047	48486047	1	MTR_7g117355	0.882745
Chr4	1159918	1159918	1	MTR_4g007620	0.882745
Chr5	13481105	13481105	1	MTR_5g031440	0.882745
Chr4	37386689	37386689	1	Intergenic	0.882745
Chr2	38945451	38945451	1	Intergenic	0.882745
Chr5	3757061	3757061	1	Intergenic	0.882745
Chr2	7025088	7025088	1	MTR_2g020870	0.882745
Chr8	4244563	4244563	1	MTR_8g013810	0.882745
Chr8	393425	393425	1	MTR_8g005920	0.882745
Chr5	32161532	32161532	1	MTR_5g075610	0.882745
Chr2	12026701	12026701	1	MTR_2g031740	0.882745
Chr4	27968152	27968152	1	MTR_4g073700-MTR_4g073690	0.882745
Chr8	4349492	4349492	1	MTR_8g014010	0.882745
Chr8	14135592	14135592	1	MTR_8g038150	0.882745
Chr3	50394224	50394224	1	Intergenic	0.882745
